# Supplementary material for: Trace Elements in Beef Cattle: A Review of the Scientific Approach from One Health Perspective
Source: Animals (Basel). 2022 Aug 31;12(17):2254. doi: 10.3390/ani12172254 (PMC9454500; doi:10.3390/ani12172254)
Supplement: Supplementary file 1 [file animals-12-02254-s001.zip]

Archive with 2 entries (2 files):
- Animals - Supplementary File S2.xlsx
- animals-1843585-supplementary File S1.pdf
