# Supplementary material for: Trace Elements in Beef Cattle: A Review of the Scientific Approach from One Health Perspective
Source: Animals (Basel). 2022 Aug 31;12(17):2254. doi: 10.3390/ani12172254 (PMC9454500; doi:10.3390/ani12172254)
Supplement: Supplementary file 1 [file animals-12-02254-s001.zip › Animals - Supplementary File S2.xlsx]

## Sheet: Papers
Title	Authors	Abstract	Year	Journal	Network 1	Network 2	Network 3	Network 4	Network 5	Network 6	Country	Environment health	Animal health	Human Health	Environment health - Antropic	Environment health - Natural	Animal health - Feed	Animal health - Animal category	Human Health - Nutrients for human	Human Health - Risk for human	Liver	Muscle	Kidney	Blod Plasma	Whole blood	Blood Serum	Hair	Lung	Heart	Spleen	Bone	Brain	Intestine	Fat	Skin	Cu	Zn	Pb	Fe	Se	Cd	Mn	As	Co	Mo	Ni	Cr	Hg	Al
Nickel accumulation by cattle from industrial polluted area	Korenekova, B ; Skalicka, M ; Nad, P	The occurrence of nickel from industrial emissions was determined in biological material of cattle slaughtered on agricultural farms Perin and Cestice in the fallout region of the metallurgical plant (ESIW) KoÅ¡ice. In the period of 1997-1999 a total of 168 samples from 42 heads of cattle (muscle, heart, liver, kidney) were analysed for the presence of nickel by the atomic absorption spectrophoto…	2000	Biologia - Section Cellular and Molecular Biology	N	N	N	N	N	Y	Slovakia	Y	Y	Y	N	Y	N	N	N	Y	Y	Y	Y	N	N	N	N	N	Y	N	N	N	N	N	N	N	N	N	N	N	N	N	N	N	N	Y	N	N	N
Cadmium exposure of cattle after long-term emission from polluted area	Korenekova, B ; Skalicka, M ; Nad, P	This study presents findings on the concentrations of cadmium in food chain and the public health risks associated with consuming of muscle, liver and heart of cattle from polluted area. In the years 1995 - 1999, concentrations of cadmium were analyzed in 35 cows, from an area located 5.5 km to the south-west of a metallurgical plant. Samples have been analyzed for the presence of Cd on the atomi…	2002	Trace Elements and Electrolytes	N	N	N	N	N	Y	Slovakia	Y	Y	Y	Y	Y	N	N	N	Y	Y	Y	N	N	N	N	N	N	Y	N	N	N	N	N	N	N	N	N	N	N	Y	N	N	N	N	N	N	N	N
Lead in livestock from polluted area	Skalicka, M ; Korenekova, B ; Nad, P	In the years 1995 - 1999, biological materials (n = 105) from 35 cows (muscle. heart. liver) were obtained from the area located to the south-west of a metallurgical plant. Samples were analyzed for the presence of Job on the atomic absorption spectrophotometer (Unicam Solar 939). Differences in the concentration of Pb were found. lead was higher in 1996 in liver compared to 1999 (3.137, 0.537 mg…	2002	Trace Elements and Electrolytes	N	N	N	N	N	Y	Slovakia	Y	Y	Y	Y	Y	N	N	N	Y	Y	Y	N	N	N	N	N	N	Y	N	N	N	N	N	N	N	N	Y	N	N	N	N	N	N	N	N	N	N	N
Concentration of some heavy metals in cattle reared in the vicinity of a metallurgic industry	Korenekova, B ; Skalicka, M ; Nad, P	The occurrence of heavy metals was determined in the biological material of cattle slaughtered on agricultural farms in the fallout region of a metallurgical plant. In 1998, tissues and organs (n=42) from 21 cattle (muscle, liver) were analysed for the presence of Cd, Pb, Ni, Zn, Cu and Fe on an atomic absorption spectrophotometer (Unicam Solar 939, UK). The highest mean levels of heavy metals we…	2002	Veterinarski Arhiv	N	N	N	N	N	Y	Czech Republic	Y	Y	Y	Y	Y	N	N	N	Y	Y	Y	N	N	N	N	N	N	N	N	N	N	N	N	N	Y	Y	Y	Y	N	Y	N	N	N	N	Y	N	N	N
Concentrations of selected trace elements in organs and tissues of livestock from a polluted area	Skalicka, M ; Korenekova, B ; Nad, P	The occurrence of cadmium (Cd), nickel (Ni) and lead (Pb) from industrial emissions were determined in the muscle and liver of cattle from agricultural farms near an industrial plant in Eastern Slovakia. In this study cows (n = 25) were slaughtered and the concentrations of Cd, Ni, Pb were analyzed with a the atomic absorption spectrophotometer. Levels reaching the highest permissible hygiene lim…	2012	Journal of Environmental Science and Health. Part A	N	N	N	N	N	Y	Slovakia	Y	Y	Y	Y	Y	N	N	N	Y	Y	Y	N	N	N	N	N	N	N	N	N	N	N	N	N	N	N	Y	N	N	Y	N	N	N	N	Y	N	N	N
Lead poisoning in cattle and buffalo near primary lead-zinc smelter in India	Dwivedi, S K ; Swarup, D ; Dey, S ; Patra, R C	Varying degrees of lead (Pb) poisoning was recorded in cows and buffaloes near a primary lead-zinc smelter in India. Affected animals had history of clinical signs characterized by head pressing, violent movement, blindness and salivation. These animals revealed considerably high lead levels in blood (1.43 Â± 0.07 ppm) and milk (0.75 Â± 0.19 ppm). Animals from the same place without the history o…	2001	Veterinary and Human Toxicology	N	N	N	N	Y	N	India	Y	Y	Y	Y	Y	N	N	N	Y	N	N	N	N	Y	N	N	N	N	N	N	N	N	N	N	N	N	Y	N	N	Y	N	N	N	N	N	N	N	N
Trace mineral profile in blood and hair from cattle environmentally exposed to lead and cadmium around different industrial units	Patra, R C ; Swarup, D ; Sharma, M C ; Naresh, R	The present investigation was carried out to assess the trace mineral profile in blood and hair from cows environmentally exposed to lead and cadmium and to examine if these toxic heavy metals in blood and hair could affect blood copper, cobalt, zinc and iron concentrations and their accumulation in hair. Respective blood and tail hair samples were collected from adult cows above 3 years, reared …	2006	Journal of Veterinary Medicine Series A	N	N	N	N	Y	N	India	Y	Y	Y	Y	Y	N	N	N	Y	N	N	N	N	Y	N	Y	N	N	N	N	N	N	N	N	Y	Y	Y	Y	N	Y	N	N	Y	N	N	N	N	N
Osteo-dental fluorosis in cattle reared in villages on the periphery of the aluminium smelter in Odisha, India	Jena, C K ; Gupta, A R ; Patra, R C	The prevalence of osteo-dental fluorosis was observed in 294 cattle (>2 yr of age) reared in the vicinity of an aluminium smelter in Odisha, India. Of these, 247 (84.01%) were found positive for dental lesions, with or without skeletal involvement. Dental fluorosis was more prevalent (84.01%) than skeletal fluorosis (35.37%). Biological and environmental samples collected from the study area were…	2016	Fluoride	N	N	N	N	Y	N	India	Y	Y	N	Y	Y	N	N	N	N	N	N	N	Y	N	N	N	N	N	N	N	N	N	N	N	N	N	N	N	N	N	N	N	N	N	N	N	N	N
Copper status and enzyme, hormone, vitamin and immune function in heifers	Sharma, M C ; Joshi, C ; Pathak, N N ; Kaur, H	A survey was conducted in 10 districts of Northern India to record the copper deficiency in soil, fodder and serum samples. Significant deficiency of copper was observed in soil, fodder and serum samples of heifers. The copper deficient animals were listless, showed depigmentation of skin, stiff gait and were anaemic and diahorric. The purpose of the study was to evaluate the magnitude of copper …	2005	Research in Veterinary Science	N	N	N	N	Y	N	India	Y	Y	N	Y	N	Y	N	N	N	Y	N	N	Y	N	Y	N	N	N	N	N	N	N	N	N	Y	Y	N	Y	N	N	N	N	Y	N	N	N	N	N
Arsenic residues in hair samples from cattle in some arsenic affected areas of West Bengal, India	Nandi, D ; Patra, R C ; Swarup, D	-	2005	Bulletin of Environmental Contamination and Toxicology	N	N	N	N	Y	N	India	Y	Y	Y	Y	N	N	Y	N	Y	N	N	N	N	N	N	Y	N	N	N	N	N	N	N	N	N	N	N	N	N	N	N	Y	N	N	N	N	N	N
Level of certain micro and macro minerals in blood of cattle from fluoride polluted localities of Udaipur, India	Ranjan, R ; Swarup, D ; Bhardwaj, B ; Patra, R C	Analysis of soil, fodder and water samples collected from some localities of Udaipur district, Rajasthan, India revealed high fluoride concentrations indicating the areas endemic for fluoride pollution. Concentration of micro and macro minerals was estimated in blood samples collected from cattle reared in these localities, and with clinical lesions suggestive of chronic fluoride toxicity. In com…	2008	Bulletin of Environmental Contamination and Toxicology	N	N	N	N	Y	N	India	Y	Y	N	Y	N	Y	N	N	N	N	N	N	N	Y	N	N	N	N	N	N	N	N	N	N	Y	Y	N	N	N	N	Y	N	Y	N	N	N	N	N
Soil, fodder and serum mineral (cattle) and haematobiochemical profile in some districts of central Uttar Pradesh	Sharma, M C ; Joshi, C ; Das, G	To record the mineral, hormone and vitamin status in cattle of some districts of Central Uttar Pradesh a survey was conducted. It was observed, that the macro minerals mainly calcium (Ca), magnesium (Mg) and phosphorus (P) were deficient and well below the critical level, along with significant deficiency in micro minerals, viz. copper (Cu) and zinc (Zn). The soil-fodder and serum status of all t…	2009	Indian Journal of Animal Sciences	N	N	N	N	Y	N	India	Y	Y	N	Y	N	Y	N	N	N	N	N	N	N	N	Y	N	N	N	N	N	N	N	N	N	Y	Y	N	Y	N	N	N	N	Y	N	N	N	N	N
Status of soil, fodder and serum (cattle) mineral in high rainfall area of NE region	Das, G ; Sharma, M C ; Joshi, C ; Tiwari, R	A study was conducted to record the mineral status in soil, fodder and serum from 4 districts of Tripura state, viz. West, South, North and Dhalai Tripura. Soil samples from these districts showed an overall average prevalence of phosphorus, zinc, copper and cobalt deficiency. Similarly, overall prevalence of calcium (Ca), magnesium (Mg), phosphorus (P), zinc (Zn), copper (Cu), iron (Fe), cobalt …	2009	Indian Journal of Animal Sciences	N	N	N	N	Y	N	India	Y	Y	N	Y	N	Y	N	N	N	N	N	N	N	N	Y	N	N	N	N	N	N	N	N	N	Y	Y	N	Y	Y	N	N	N	Y	N	N	N	N	N
Copper and selenium supplementation in the diet of Brangus steers on the nutritional characteristics of meat	Netto, A S ; Zanetti, M A ; Claro, G R ; Vilela, F G ; Melo, M P ; Correa, L B ; Pugine, S M P	Twenty-eight Brangus cattle were used to determine the effect of copper and selenium supplementation on the carcass characteristics, fatty acid composition of the longissimus dorsi muscle and on the copper and selenium concentrations in the liver. The treatments were: no supplementation of copper or selenium; 2 mg Se/kg DM as sodium selenite; 40 mg Cu/kg DM as copper sulfate; and 2 mg Se/kg DM as…	2013	Revista Brasileira de Zootecnia	N	N	N	Y	N	N	Brazil	N	Y	Y	N	N	Y	N	Y	N	Y	N	N	N	N	N	N	N	N	N	N	N	N	N	N	Y	N	N	N	Y	N	N	N	N	N	N	N	N	N
Performance, carcass characteristics and meat quality of Nellore cattle supplemented with supranutritional doses of sodium selenite or selenium-enriched yeast	Silva, J S ; Rodriguez, F D ; Trettel, M ; Abal, R T ; Lima, C G ; Yoshikawa, C Y C ; Zanetti, M A	The enrichment of meat with selenium is important to improve the intake of selenium by humans. The effects of supranutritional doses of sodium selenite or selenium-enriched yeast on performance, carcass characteristics and meat quality were evaluated using 63 Nellore cattle in a completely randomized design with two sources (sodium selenite and selenium-enriched yeast), three levels (0.3, 0.9 and…	2020	Animal	N	N	N	Y	N	N	Brazil	N	Y	Y	N	N	Y	N	Y	N	N	Y	N	N	N	N	N	N	N	N	N	N	N	N	N	N	N	N	N	Y	N	N	N	N	N	N	N	N	N
Effects of canola oil and antioxidants on performance, serum parameters, carcass traits, and rumen fermentation patterns of Nellore cattle	Correa, L B ; Saran-Netto, A ; Consolo, N R B ; Garrine, C M L P ; Yoshikawa, C Y C ; Cunha, J A ; Silva, J S ; Silva, S L ; Zanetti, M A	Several nutritional strategies have been used in beef cattle production in order to increase animal performance and profitability. However, in the past two decades, the increase of consumer preference for functional foods has driven the investigation for improving food via adding functional substances to animal diets. We evaluated the effect of canola oil supplementation associated with vitamin E…	2021	Animal	N	N	N	Y	N	N	Brazil	N	Y	Y	N	N	Y	N	Y	N	Y	Y	N	N	N	Y	N	N	N	N	N	N	N	N	N	N	N	N	N	Y	N	N	N	N	N	N	N	N	N
Changes on meat fatty acid profile, cholesterol and hepatic metabolism associated with antioxidants and canola oil supplementation for Nellore cattle	Correa, L B ; Saran-Netto, A ; Silva, J S D ; Consolo, N R B ; Pugine, S M P ; Melo, M P D ; Santana, R S D S ; Zanetti, M A	This study investigated the effect of canola oil supplementation associated with vitamin E and selenium on cholesterol and liver metabolism and meat fatty acid profile of Nellore cattle. Forty-eight Nellore bulls were randomly assessed to were randomly distributed in a 2 × 2 factorial arrangement: two levels of oil in the diet (no inclusion and 3% canola oil, defined as NO and OIL, respectively) …	2022	Livestock Science	N	N	N	Y	N	N	Brazil	N	Y	Y	N	N	Y	N	Y	N	Y	N	N	N	N	Y	N	N	N	N	N	N	N	N	N	N	N	N	N	Y	N	N	N	N	N	N	N	N	N
Effect of different selenium sources and concentrations on glutathione peroxidase activity and cholesterol metabolism of beef cattle	Silva, J S ; Rosa, A F ; Moncau, C T ; Silva-Vignato, B ; Pugine, S M P ; Melo, M P ; Sanchez, J M D ; Zanetti, M A	The objective of this study was to investigate the effects of different Se sources and concentrations on glutathione forms and cholesterol metabolism in beef cattle. Sixty-three Nellore bulls (412 ± 19 kg body weight (BW); 24 mo old) were randomly assigned to a completely randomized design in a 2 × 3 + 1 factorial arrangement (63 pens; one animal/pen) with two Se sources (sodium selenite, ING and…	2021	Journal of Animal Science	N	N	N	Y	N	N	Brazil	N	Y	N	N	N	Y	N	N	N	Y	Y	N	N	N	Y	N	N	N	N	N	N	N	N	N	N	N	N	N	Y	N	N	N	N	N	N	N	N	N
Uptake of lead, cadmium, and other metals in the liver and kidneys of cattle near a lead-zinc mine in Kabwe, Zambia	Yabe, J ; Nakayama, S M M ; Ikenaka, Y ; Muzandu, K ; Ishizuka, M ; Umemura, T	Concentrations of lead, cadmium, and other metals in the liver and kidneys of cattle near a lead-zinc mine in Kabwe (Zambia), which is ranked among the 10 worst polluted places on earth, were compared with other Zambian towns. Metal concentrations were measured in the liver and kidneys of 51 cattle from Kabwe and other Zambian towns. The maximum metal concentrations, expressed in mg/kg and dry we…	2011	Environmental Toxicology and Chemistry	N	N	Y	N	N	N	Zambia	Y	Y	Y	Y	Y	N	N	N	Y	Y	N	Y	N	N	N	N	N	N	N	N	N	N	N	N	Y	Y	Y	N	N	Y	N	Y	Y	N	Y	Y	Y	N
Accumulation of metals in the liver and kidneys of cattle from agricultural areas in Lusaka, Zambia	Yabe, J ; Nakayama, S M M ; Ikenaka, Y ; Muzandu, K ; Ishizuka, M ; Umemura, T	Intensive agricultural practices are recognized as significant sources of metal pollution in soils and pasture. This study investigated metal contamination in cattle offal from an agricultural area in Zambia, where inorganic fertilizers, agricultural lime, and pesticides are routinely applied. The highest median values (mg/kg, wet weight) of Cu (40.9), Zn (35.2), Cr (1.35) and Ni (0.594) were rec…	2012	The Journal of Veterinary Medical Science	N	N	Y	N	N	N	Zambia	Y	Y	Y	Y	Y	N	N	N	Y	Y	Y	N	N	N	N	N	N	N	N	N	N	N	N	N	Y	Y	Y	N	N	Y	N	Y	Y	N	Y	Y	Y	N
Effects of environmental lead contamination on cattle in a lead/zinc mining area: changes in cattle immune systems on exposure to lead in vivo and in vitro	Ikenaka, Y ; Nakayama, S M M ; Muroya, T ; Yabe, J ; Konnai, S ; Darwish, W S ; Muzandu, K ; Choongo, K ; Mainda, G ; Teraoka, Hi ; Umemura, T ; Ishizuka, M	The Republic of Zambia is rich in mineral resources, such as zinc (Zn) and lead (Pb), and mining is a key industry in Zambia. A previous study of Pb pollution in Kabwe, one of the main mining areas, found that soil was contaminated with high levels of toxic metals over a substantial area. In the present study, the authors focus on toxic metal pollution in cattle, one of the most important domesti…	2012	Environmental Toxicology and Chemistry	N	N	Y	N	N	N	Zambia	Y	Y	N	Y	Y	N	N	N	N	N	N	N	N	Y	N	N	N	N	N	N	N	N	N	N	Y	Y	Y	N	N	Y	N	N	N	N	Y	Y	N	N
Metal extent in blood of livestock from Dandora dumping site, Kenya: Source identification of Pb exposure by stable isotope analysis	Nakata, H ; Nakayama, S M M ; Ikenaka, Y ; Mizukawa, H ; Ishii, C ; Yohannes, Y B ; Konnai, S ; Darwish, W S ; Ishizuka, M	Nairobi city in Kenya produces 2000 tons/day of garbage, and most of it is dumped onto the Dandora dumping site, home to a quarter-million residents. This study was conducted (1) to assess the contamination levels of nine metals and a metalloid (arsenic) in the blood of pigs, goats, sheep and cattle from Dandora, and (2) to identify a possible source of lead (Pb) pollution. Cadmium (Cd, 0.17-4.35…	2015	Environmental Pollution	N	N	Y	N	N	N	Kenya	Y	Y	Y	Y	Y	N	N	N	Y	N	N	N	N	Y	N	N	N	N	N	N	N	N	N	N	Y	Y	Y	N	N	Y	Y	Y	N	Y	Y	Y	N	N
Incidence and public health risk assessment of toxic metal residues (cadmium and lead) in Egyptian cattle and sheep meats	Darwish, W S ; Hussein, M A ; El-Desoky, K I ; Ikenaka, Y ; Nakayama, S M M; Mizukawa, H ; Ishizuka, M	Environmental pollution by heavy metals is a serious problem worldwide. This study aimed to investigate comparisons between concentrations of toxic metals (cadmium and lead) in the liver, kidneys, and muscle of Egyptian cattle and sheep. The effect of animal age on levels of toxic metal residues as well as results of a public health risk assessment is also reported. The results show that both cad…	2015	International Food Research Journal	N	N	Y	N	N	N	Egypt	Y	Y	Y	Y	N	N	Y	N	Y	Y	Y	Y	N	N	N	N	N	N	N	N	N	N	N	N	N	N	Y	N	N	Y	N	N	N	N	N	N	N	N
Accumulation patterns and risk assessment of metals and metalloid in muscle and offal of free-range chickens, cattle and goat in Benin City, Nigeria	Ogbomida, E T ; Nakayama, S M M ; Bortey-Sam, N ; Oroszlany, B ; Tongo, I ; Enuneku, A A ; Ozekeke, O ; Ainerua, M O ; Fasipe, I P ; Ezemonye, L I ; Mizukawa, H ; Ikenaka, Y ; Ishizuka, M	The use of free range animals for monitoring environmental health offers opportunities to detect exposure and assess the toxicological effects of pollutants in terrestrial ecosystems. Potential human health risk of dietary intake of metals and metalloid via consumption of offal and muscle of free range chicken, cattle and goats by the urban population in Benin City was evaluated. Muscle, gizzard,…	2018	Ecotoxicology and Environmental Safety	N	N	Y	N	N	N	Nigeria	Y	Y	Y	Y	N	N	N	N	Y	Y	Y	Y	N	N	N	N	N	N	N	N	N	N	N	N	Y	Y	Y	Y	N	Y	Y	Y	Y	N	Y	Y	Y	N
Residual contents of the toxic metals (lead and cadmium), and the trace elements (copper and zinc) in the bovine meat and dairy products: residues, dietary intakes, and their health risk assessment	Elhelaly, A E ; Elbadry, S ; Eltanani, G S A ; Saad, M F ; Darwish, W S ; Tahoun, A B M B ; Ellatif, S S A	Residual content of lead (Pb), cadmium (Cd), copper (Cu), and zinc (Zn) in the retailed meat and dairy products in Egypt was estimated. Calculation of estimated weekly intake (EWI) and health risks was followed. Results revealed detection of tested metals in all samples at variable concentrations with higher Pb and Cd than maximum permissible limits. However, the calculated EWI did not exceed the…	2021	Toxin Reviews	N	N	Y	N	N	N	Egypt	Y	Y	Y	Y	N	N	N	N	Y	N	Y	N	N	N	N	N	N	N	N	N	N	N	N	N	Y	Y	Y	N	N	Y	N	N	N	N	N	N	N	N
Effect of sex on arsenic, cadmium, lead, copper and zinc accumulation in calves	Miranda, M ; Lopez-Alonso, M ; Castillo, C ; Hernandez, J ; Benedito, J L	This study evaluated the effect of sex on the accumulation of arsenic, cadmium, lead, copper and zinc in calves. Samples of liver, kidney, muscle and blood of 312 animals (127 females and 185 males) were analysed after acid digestion using atomic absorption spectrophotometry (AAS). Arsenic was determined by AAS interfaced with continuous flow hydride generation, cadmium and lead by graphite furna…	2000	Veterinary and Human Toxicology	N	Y	N	N	N	N	Spain	N	Y	Y	N	N	N	Y	N	Y	Y	Y	Y	N	Y	N	N	N	N	N	N	N	N	N	N	Y	Y	Y	N	N	Y	N	Y	N	N	N	N	N	N
The role of metallothionein and zinc in hepatic copper accumulation in cattle	Lopez-Alonso, M ; Prieto, F ; Miranda, M ; Castillo, C ; Hernandez, J ; Benedito, J L	The role of metallothionein (MT) and zinc (Zn) in hepatic copper (Cu) accumulation in calves from a region in North-West Spain has been investigated. In this region there is intensive pig farming, and animals with liver Cu concentrations above normal are not uncommon. Concentrations of hepatic MT were not related to Cu accumulation but were strongly dependent on the Zn status of the animal. When …	2005	The Veterinary Journal	N	Y	N	N	N	N	Spain	Y	Y	N	N	Y	N	N	N	N	Y	N	N	N	N	N	N	N	N	N	N	N	N	N	N	Y	Y	N	N	N	N	N	N	N	N	N	N	N	N
Influence of copper status on the accumulation of toxic and essential metals in cattle	Blanco-Penedo, I ; Cruz, J M ; Lopez-Alonso, M ; Miranda, M ; Castillo, C ; Hernandez, J ; Benedito, J L	The aim of the present study was to assess whether the use of pig slurry and associated copper accumulation in calves grazing pastures fertilized with pig slurry from the Deza region in NW Spain has a significant influence on toxic metal and essential metal levels, and to investigate whether copper accumulation is correlated with the levels of these other metals. Correlations between copper, toxi…	2006	Environment International	N	Y	N	N	N	N	Spain	Y	Y	N	N	Y	Y	N	N	N	Y	N	Y	N	N	N	N	N	N	N	N	N	N	N	N	Y	Y	Y	Y	Y	Y	Y	N	Y	Y	N	N	N	N
Long-term follow-up of blood lead levels and haematological and biochemical parameters in heifers that survived an accidental lead poisoning episode	Miranda, M ; Lopez-Alonso, M ; Garcia-Partida, P ; Velasco, J ; Benedito, J L	Four of 10 heifers that survived an episode of lead poisoning caused by an old broken battery in the pasture were periodically monitored from days 14 to 205 after the episode, with the aim of (i) determining the time-course of lead clearance from blood; and (ii) assessing whether the exposed cattle showed changes in haematological parameters or serum markers of hepatic and renal function (e.g. se…	2006	Journal of Veterinary Medicine Series A	N	Y	N	N	N	N	Spain	Y	Y	Y	N	Y	N	N	N	Y	Y	N	Y	N	Y	N	N	N	N	N	N	N	N	N	N	N	N	Y	N	N	N	N	N	N	N	N	N	N	N
The Effect of Pig Farming on Copper and Zinc Accumulation in Cattle in Galicia (North-Western Spain)	Lopez-Alonso, M ; Benedito, J L ; Miranda, M ; Castillo, C ; Hernandez, J ; Shore, R F	Copper and zinc are frequently added at high concentrations to pig diets as growth promoters. Livestock grazing pasture contaminated with pig slurry ma): therefore, be at risk from excessive intake of these elements. High liver copper concentrations have been detected in cattle from the agricultural region of Galicia (NW Spain), especially where there is intensive pig farming. The aim of this stu…	2000	The Veterinary Journal	N	Y	N	N	N	N	Spain	Y	Y	N	Y	Y	N	N	N	N	Y	N	N	N	N	N	N	N	N	N	N	N	N	N	N	Y	Y	N	N	N	N	N	N	N	N	N	N	N	N
Cadmium levels in liver, kidney and meat in calves from Asturias (North Spain)	Miranda, M ; Lopez-Alonso, M ; Castillo, C ; Hernandez, J ; Benedito, J L	The aim of the present study was to investigate the levels of cadmium in calves from Asturias and to compare them with the levels reported in other countries and with the maximum tolerance levels in products for human consumption. The Principado de Asturias contains a large mining area and, for that reason, may deserve special attention with regard to possible heavy metal contamination. Samples o…	2001	European Food Research and Technology	N	Y	N	N	N	N	Spain	Y	Y	Y	Y	Y	N	N	N	Y	Y	Y	Y	N	N	N	N	N	N	N	N	N	N	N	N	N	N	N	N	N	Y	N	N	N	N	N	N	N	N
Interactions between toxic and essential trace metals in cattle from a region with low levels of pollution	Lopez-Alonso, M ; Benedito, J L ; Miranda, M ; Castillo, C ; Hernandez, J ; Shore, R F	Studies on the impacts of pollutant metals and metalloids on livestock have largely focused on animals with relatively high levels of exposure. The impact of low-level environmental contamination, which is more common on agricultural land, is largely unknown. The principal aim of the present study was to examine the effects of low-level environmental contamination on trace metal metabolism in cat…	2002	Archives of Environmental Contamination and Toxicology	N	Y	N	N	N	N	Spain	Y	Y	Y	Y	Y	N	Y	N	Y	Y	Y	Y	N	N	N	N	N	N	N	N	N	N	N	N	Y	Y	Y	N	N	Y	N	Y	N	N	N	N	N	N
Intracellular distribution of copper and zinc in the liver of copper-exposed cattle from northwest Spain	Lopez-Alonso, M ; Prieto, F ; Miranda, M ; Castillo, C ; Hernandez, J ; Benedito, J L	The intracellular distribution of copper (Cu) and zinc (Zn) in the livers of normal and moderately Cu-exposed cattle was investigated with the aim of improving understanding of the pathophysiology of Cu accumulation in cattle. At total liver Cu concentrations within the generally accepted normal range (25-100 mg/kg fresh weight) the large-granule fraction was the main subcellular compartment for …	2005	The Veterinary Journal	N	Y	N	N	N	N	Spain	N	Y	N	N	N	N	N	N	N	Y	N	N	N	N	N	N	N	N	N	N	N	N	N	N	Y	Y	N	N	N	N	N	N	N	N	N	N	N	N
Some toxic elements in liver, kidney and meat from calves slaughtered in Asturias (Northern Spain)	Miranda, M ; Lopez-Alonso, M ; Castillo, C ; Hernandez, J ; Prieto, F ; Benedito, J L	Asturias is a region in Northern Spain that contains a large coal-mining and industrial area. In addition to this, in the past this region had important mercury-mining activities that caused the dispersion of heavy metals and the semimetal arsenic into the environment. Grazing cattle were exposed to the contamination and were an important source of food for humans. Thus, the aim of this study has…	2003	European Food Research and Technology	N	Y	N	N	N	N	Spain	Y	Y	Y	Y	Y	N	N	N	Y	Y	Y	Y	N	N	N	N	N	N	N	N	N	N	N	N	N	N	Y	N	N	N	N	Y	N	N	N	N	Y	N
Large-scale spatial variation in mercury concentrations in cattle in NW Spain	Lopez-Alonso, M ; Benedito, J L ; Miranda, M ; Fernandez, J A ; Castillo, C ; Hernandez, J ; Shore, R F	Mercury (Hg) is a highly toxic environmental contaminant and man-made emissions account for between a quarter and a third of total atmospheric levels. Point discharges, particularly coal-burning power stations, are major sources of atmospheric Hg and can result in marked spatial variation in mercury deposition and subsequent uptake by biota. The aims of this study were to quantify the extent to w…	2003	Environmental Pollution	N	Y	N	N	N	N	Spain	Y	Y	Y	Y	Y	N	Y	N	Y	Y	Y	Y	N	Y	N	N	N	N	N	N	N	N	N	N	N	N	N	N	N	N	N	N	N	N	N	N	Y	N
Mercury concentrations in cattle from NW Spain	Lopez-Alonso, M ; Benedito, J L ; Miranda, M ; Castillo, C ; Hernandez, J ; Shore, R F	Mercury is a toxic metal that is released into the environment as a result of various industrial and agricultural processes. It can be accumulated by domestic animals and so contaminate human foodstuffs. To date, there is no information on mercury residues in livestock in Spain and the aim of the present study was to quantify the concentrations of mercury in cattle in two of the major regions in …	2003	The Science of The Total Environment	N	Y	N	N	N	N	Spain	Y	Y	Y	Y	Y	N	Y	N	Y	Y	Y	Y	N	Y	N	N	N	N	N	N	N	N	N	N	N	N	N	N	N	N	N	N	N	N	N	N	Y	N
Effects of moderate pollution on toxic and trace metal levels in calves from a polluted area of northern Spain	Miranda, M ; Lopez-Alonso, M ; Castillo, C ; Hernandez, J ; Benedito, J L	This study evaluated the contribution of anthropogenic pollution to toxic metal residues (Cd, Pb and As) in cattle in an industrialized area of Asturias (northern Spain), and investigated possible implications of toxic metal exposure for metabolism of essential metal elements (Cu, Zn, Fe, Mn). Samples of liver, kidney, muscle and blood from animals aged 9-12 months were obtained from an industria…	2005	Environment International	N	Y	N	N	N	N	Spain	Y	Y	Y	Y	Y	N	N	N	Y	Y	Y	Y	N	Y	N	N	N	N	N	N	N	N	N	N	Y	Y	Y	Y	N	Y	Y	Y	N	N	N	N	N	N
Variations in liver and blood copper concentrations in young beef cattle raised in north-west Spain: Associations with breed, sex, age and season	Miranda, M ; Cruz, J M ; Lopez-Alonso, M ; Benedito, J L	The aim of the present study was to evaluate the influence of breed and other factors (age, sex and season) on copper (Cu) accumulation by calves reared in a region in north-west Spain where pig slurry is widely used for slurry fertilization, and where cattle typically have hepatic Cu concentrations above the generally accepted safe-adequate levels. In December 2000 and August 2001, paired liver …	2006	Animal Science	N	Y	N	N	N	N	Spain	Y	Y	N	Y	Y	N	Y	N	N	Y	N	N	N	Y	N	N	N	N	N	N	N	N	N	N	Y	N	N	N	N	N	N	N	N	N	N	N	N	N
Non-essential and essential trace element concentrations in meat from cattle reared under organic, intensive or conventional production systems	Blanco-Penedo, I ; Lopez-Alonso, M ; Miranda, M ; Hernandez, J ; Prieto, F ; Shore, R F	We evaluated if differences in non-essential and essential trace element accumulation in beef-cattle reared under different systems (including organic, conventional and intensive management) were reflected in the meat derived from these animals. Diaphragm muscle from 166 calves from nine farms were analysed. Muscle cadmium concentrations were low (<10 microg/kg wet weight) and muscle arsenic, mer…	2010	Food additives & contaminants. Part A	N	Y	N	N	N	N	Spain	N	Y	Y	N	N	N	N	N	Y	Y	Y	Y	N	N	N	N	N	N	N	N	N	N	N	N	Y	Y	Y	Y	Y	Y	Y	Y	Y	Y	Y	Y	Y	N
The interlobular distribution of copper in the liver of beef calves on a high-copper diet	Miranda, M ; Benedito, J L ; Gutierrez, B ; Garcia-Vaquero, M ; Blanco-Penedo, I ; Lopez-Alonso, M	The aims of the present study were 1) to evaluate the interlobular distribution of copper (Cu) in the liver of beef calves on a high-Cu diet, 2) to determine whether this distribution differs between Galician Blonds and Holstein Friesians, and 3) to determine whether in vivo needle biopsy provides an appropriate measure of overall hepatic Cu status. Liver biopsies were performed before slaughter …	2010	Journal of Veterinary Diagnostic Investigation	N	Y	N	N	N	N	Spain	N	Y	N	N	N	N	Y	N	N	Y	N	N	N	N	N	N	N	N	N	N	N	N	N	N	Y	N	N	N	N	N	N	N	N	N	N	N	N	N
Influence of breed on blood and tissue copper status in growing and finishing steers fed diets supplemented with copper	Miranda, M ; Gutierrez, B ; Benedito, J L ; Blanco-Penedo, I ; Garcia-Vaquero, M ; Lopez-Alonso, M	To evaluate the influence of breed on the accumulation of dietary copper (Cu) in tissue, and on blood parameters indicative of Cu status, ten Galician Blond, nine Holstein-Friesian and ten Galician Blond Ã— Holstein-Friesian cross (GB Ã— HF) steers were fed diets supplemented with 35 mg/kg DM of CuSO4 during their growing and finishing periods. Blood samples were taken monthly, and samples of liv…	2010	Archives of Animal Nutrition	N	Y	N	N	N	N	Spain	N	Y	N	N	N	Y	Y	N	N	Y	Y	Y	N	Y	Y	N	N	Y	Y	N	Y	N	N	N	Y	N	N	N	N	N	N	N	N	N	N	N	N	N
Evaluation of the need of copper supplementation in intensively reared beef cattle	Garcia-Vaquero, M ; Miranda, M ; Lopez-Alonso, M ; Castillo, C ; Benedito, J L	The aim of this investigation was to evaluate whether, in the nutritional management of commercial feedlots of NW Spain based mainly on concentrate feed from international raw materials, copper (Cu) supplementation is justified to maintain the physiological requirements. This was done by evaluating blood Cu parameters (serum Cu, whole blood Cu and serum caeruloplasmin), haematological (red blood …	2011	Livestock Science	N	Y	N	N	N	N	Spain	N	Y	N	N	N	Y	N	N	N	Y	Y	Y	N	Y	Y	N	N	N	Y	N	Y	N	N	N	Y	N	N	N	N	N	N	N	N	N	N	N	N	N
Arsenic, cadmium, lead, copper and zinc in cattle from Galicia, NW Spain	Lopez-Alonso, M ; Benedito, J L ; Miranda, M ; Castillo, C ; Hernandez, J ; Shore, R F	Knowledge of trace and toxic metal concentrations in livestock is important for assessing the effects of pollutants on domestic animals and contaminant intakes by humans. Metal levels in cattle have been measured in various countries but not in Spain. In this study, the (wet wt.) concentrations of three toxic elements (arsenic, cadmium, lead) and two trace elements (copper, zinc) were quantified …	2000	The Science of The Total Environment	N	Y	N	N	N	N	Spain	Y	Y	Y	Y	N	N	Y	N	Y	Y	Y	Y	N	Y	N	N	N	N	N	N	N	N	N	N	Y	Y	Y	N	N	Y	N	Y	N	N	N	N	N	N
Toxic and trace elements in liver, kidney and meat from cattle slaughtered in Galicia (NW Spain)	Lopez-Alonso, M ; Benedito, J L ; Miranda, M ; Castillo, C ; Hernandez, J ; Shore, R F	The aims of this study were to determine the levels of some toxic and trace metals in cattle meat in Spain and to compare them with concentrations in cattle elsewhere and to maximum acceptable levels. Arsenic, cadmium, lead, copper and zinc concentrations in the liver, kidney and muscle (meat) from 438 calves (6–10 months old) and 56 cows (2–16 years old) slaughtered in Galicia (NW Spain) in 1996…	2000	Food Additives and Contaminants	N	Y	N	N	N	N	Spain	Y	Y	Y	Y	N	N	Y	N	Y	Y	Y	Y	N	N	N	N	N	N	N	N	N	N	N	N	Y	Y	Y	N	N	Y	N	Y	N	N	N	N	N	N
Influence of Cu supplementation on toxic and essential trace element status in intensive reared beef cattle	Garcia-Vaquero, M ; Lopez-Alonso, M ; Benedito, J L ; Hernandez, J ; Gutierrez, B ; Miranda, M	The aim of this study is to evaluate if dietary Cu supplementation that leads to a hepatic Cu accumulation over the normal range has an influence on trace element status that could contribute to the pathogenesis of other mineral related disorders. Samples (liver, kidney, spleen, diaphragm and brain) of beef calves receiving typical commercial diets Cu supplemented and non-supplemented were tested…	2011	Food and Chemical Toxicology	N	Y	N	N	N	N	Spain	N	Y	Y	N	N	Y	N	N	Y	Y	Y	Y	N	N	N	N	N	N	Y	N	Y	N	N	N	Y	Y	Y	Y	Y	Y	Y	Y	Y	Y	Y	Y	Y	N
Effect of type of muscle and Cu supplementation on trace element concentrations in cattle meat	Garcia-Vaquero, M ; Miranda, M ; Benedito, J L ; Blanco-Penedo, I ; Lopez-Alonso, M	Considering that meat is an important source of metals exposure to humans it is important to explore trace element concentrations in different types of muscles. Because of the demonstrated effect of Cu-supplementation on mineral status, the influence of Cu-supplementation was also evaluated. Samples of four different muscles (diaphragm, cardiac, semitendinous and pectoral, n=120) from beef calves…	2011	Food and Chemical Toxicology	N	Y	N	N	N	N	Spain	N	Y	Y	N	N	Y	N	N	Y	N	Y	N	N	N	N	N	N	N	N	N	N	N	N	N	Y	Y	Y	Y	Y	Y	Y	Y	Y	Y	Y	Y	Y	N
Cattle as biomonitors of soil arsenic, copper, and zinc concentrations in Galicia (NW Spain)	Lopez-Alonso, M ; Benedito, J L ; Miranda, M ; Castillo, C ; Hernandez, J ; Shore, R F	Determination of soil concentrations of trace and pollutant metals over large spatial areas requires laborious and expensive sampling effort. In this study, we examined the feasibility of using calves as biomonitors of soil semimetal and trace metal concentrations in Galicia (NW Spain), a region in which calves are predominantly reared on grass or locally grown forage. We determined the concentra…	2002	Archives of Environmental Contamination and Toxicology	N	Y	N	N	N	N	Spain	Y	Y	Y	Y	N	N	N	N	Y	Y	Y	Y	N	Y	N	N	N	N	N	N	N	N	N	N	Y	Y	N	N	N	N	N	Y	N	N	N	N	N	N
Cadmium and lead accumulation in cattle in NW Spain	Lopez-Alonso, M ; Prieto, F ; Miranda, M ; Castillo, C ; Hernandez, J ; Benedito, J L	This study investigated if differences in nutritional management (linked to feed composition and feed intake) could determine differences in the toxic metal accumulations in beef and dairy cattle in NW Spain. Cadmium and lead concentrations were determined in the liver, kidney and muscle of 57 cows (3-16 y-o) by inductively coupled plasma optical emission spectroscopy. Dairy cattle accumulated si…	2003	Veterinary and Human Toxicology	N	Y	N	N	N	N	Spain	Y	Y	Y	Y	N	Y	Y	N	Y	Y	Y	Y	N	N	N	N	N	N	N	N	N	N	N	N	N	N	Y	N	N	Y	N	N	N	N	N	N	N	N
Interactions between toxic (As, Cd, Hg and Pb) and nutritional essential (Ca, Co, Cr, Cu, Fe, Mn, Mo, Ni, Se, Zn) elements in the tissues of cattle from NW Spain	Lopez-Alonso, M ; Prieto, F ; Miranda, M ; Castillo, C ; Hernandez, J ; Benedito, J L	Since the toxicity of one metal or metalloid can be dramatically modulated by the interaction with other toxic or essential metals, studies addressing the chemical interactions between trace elements are increasingly important. In this study correlations between the main toxic (As, Cd, Hg and Pb) and nutritional essential (Ca, Co, Cr, Cu, Fe, Mn, Mo, Ni, Se, Zn) elements were evaluated in the tis…	2004	BioMetals	N	Y	N	N	N	N	Spain	Y	Y	Y	Y	N	N	Y	N	Y	Y	Y	Y	N	N	N	N	N	N	N	N	N	N	N	N	Y	Y	Y	Y	Y	Y	Y	Y	Y	Y	Y	Y	Y	N
Copper, zinc, iron, and manganese accumulation in cattle from asturias (northern Spain)	Miranda, M ; Lopez-Alonso, M ; Benedito, J L	Monitoring levels of mineral concentrations in animal tissues is important for assessing the effect of contamination on animal health and safety of animal origin products in human nutrition. This study evaluated the levels of certain trace elements (copper, zinc, iron, and manganese) in cattle from an industrial and mining region in the north of Spain (Asturias). Samples of 312 animals aged 9-12 …	2006	Biological Trace Element Research	N	Y	N	N	N	N	Spain	Y	Y	Y	Y	N	N	Y	N	Y	Y	Y	Y	N	N	N	N	N	N	N	N	N	N	N	N	Y	Y	N	Y	N	N	Y	N	N	N	N	N	N	N
Factors affecting trace element status in calves in NW Spain	Blanco-Penedo, I ; Shore, R F ; Miranda, M ; Benedito, J L ; Lopez-Alonso, M	The aim of the present study was to determine how trace metal concentrations in beef-cattle in NW Spain vary between farms (including farms that have intensive, conventional and organic management practices) and to determine what the likely major causes of such variation are. Soil, feed (forage and concentrate) and animal tissue (liver and kidney; n = 165) samples were collected from three neighb…	2009	Livestock Science	N	Y	N	N	N	N	Spain	Y	Y	N	Y	N	Y	N	N	N	Y	N	Y	N	N	N	N	N	N	N	N	N	N	N	N	Y	Y	N	Y	Y	N	Y	N	Y	Y	Y	Y	N	N
A disparate trace element metabolism in zebu (Bos indicus) and crossbred (Bos indicus Ã— Bos taurus) cattle in response to a copper-deficient diet	Dermauw, V ; Cuyper, A ; Duchateau, L ; Waseyehon, A ; Dierenfeld, E ; Clauss, M ; Peters, I R ; Laing, G ; Janssens, G P J	Copper deficiency is a commonly diagnosed problem in cattle around the globe. In Jimma, Ethiopia, 8 zebu (Bos indicus) and 8 zebu Ã—: Holstein Friesian cross (Bos taurus Ã—: Bos indicus) heifers were used in an 11-wk study to investigate breed type differences and effects of Cu deficiency on concentrations of trace elements in plasma and edible tissues as well as mRNA expression of Cu-related gen…	2014	Journal of Animal Science	N	Y	N	N	N	N	Ethiopia	N	Y	N	N	N	Y	Y	N	N	Y	Y	Y	Y	N	N	N	N	Y	N	N	N	N	N	N	Y	Y	N	Y	Y	N	Y	N	Y	Y	N	N	N	N
Metal accumulation in cattle raised in a serpentine-soil area: relationship between metal concentrations in soil, forage and animal tissues.	Miranda, M ; Benedito, J L ; Blanco-Penedo, I ; Lopez-Lamas, C ; Merino, A ; Lopez-Alonso, M	Soils developed on serpentine rocks contain high levels of heavy metals such as copper (Cu), nickel (Ni) and chromium (Cr), and are deficient in some macronutrients. The crops and pasture grown on these soils may accumulate high levels of metals, which constitute a potential health hazard for cattle. The aim of this study was to evaluate Cr, Ni and Cu accumulation in cattle raised in a serpentine…	2009	Journal of Trace Elements in Medicine and Biology	N	Y	N	N	N	N	Spain	Y	Y	Y	Y	N	Y	N	N	Y	Y	Y	Y	N	N	N	N	N	N	N	N	N	N	N	N	Y	N	N	N	N	N	N	N	N	N	Y	Y	N	N
Relationship between the essential and toxic element concentrations and the proximate composition of different commercial and internal cuts of young beef	Pereira, V ; Lopez-Alonso, M ; Miranda, M ; Benedito, J L ; Garcia-Vaquero, M	This paper seeks to evaluate the relationship between the trace element concentrations and the proximate composition of different cuts of young beef to provide helpful information to consumers in the selection of meat that could fit different nutritional requirements. Ten commercially cuts of young beef (rib boneless entrecote, tenderloin, eye round, thick flank, tail of rump, chuck tender, shin,…	2017	European Food Research and Technology	N	Y	N	N	N	N	Spain	N	Y	Y	N	N	N	N	Y	N	N	Y	N	N	N	N	N	N	N	N	N	N	N	N	N	Y	Y	Y	Y	Y	Y	Y	Y	Y	Y	Y	Y	Y	N
Trace element distribution in selected edible tissues of zebu (Bos indicus) cattle slaughtered at Jimma, SW Ethiopia	Dermauw, V; Lopez-Alonso, M ; Duchateau, L ; Laing, G ; Tolosa, T ; Dierenfeld, E ; Clauss, M ; Janssens, G P J	The amount of trace elements present in edible bovine tissues is of importance for both animal health and human nutrition. This study presents data on trace element concentrations in semitendinosus and cardiac muscles, livers and kidneys of 60 zebu (Bos indicus) bulls, sampled at Jimma, Ethiopia. From 28 of these bulls, blood samples were also obtained. Deficient levels of copper were found in pl…	2014	Plos One	N	Y	N	N	N	N	Ethiopia	Y	Y	Y	Y	N	N	Y	Y	N	Y	Y	Y	Y	N	N	N	N	N	N	N	N	N	N	N	Y	Y	N	Y	Y	N	Y	N	Y	Y	N	N	N	N
Subcellular distribution of hepatic copper in beef cattle receiving high copper supplementation	Lopez-Alonso, M ; Carbajales, P ; Miranda, M ; Pereira, V	Previous studies of intensively reared cattle in NW Spain have reported significantly higher copper (Cu) accumulation in the liver in Holstein-Friesian (HF) animals than in Galician Blonde (GB) or GBxHF crosses when receiving a diet supplemented at the maximum Cu concentrations allowed in the EU legislation (35 mg/kg). The present study aimed to evaluate whether this difference is due to the patt…	2017	Journal of Trace Elements in Medicine and Biology	N	Y	N	N	N	N	Spain	N	Y	N	N	N	N	Y	N	N	Y	N	N	N	N	N	N	N	N	N	N	N	N	N	N	Y	Y	N	N	N	N	N	N	N	N	N	N	N	N
Trace Element Concentrations in Beef Cattle Related to the Breed Aptitude	Pereira, V ; Carbajales, P ; Lopez-Alonso, M ; Miranda, M	Animal feed has traditionally been supplemented with trace elements at dietary concentrations well above physiological needs. However, environmental concerns have led to calls for better adjustment of mineral supplementation to actual physiological needs and, in this context, consideration of breed-related differences in trace element requirements. The aim of this study was to analyze trace eleme…	2018	Biological Trace Element Research	N	Y	N	N	N	N	Spain	N	Y	Y	N	N	N	Y	Y	Y	Y	Y	Y	N	N	Y	N	N	N	Y	N	Y	N	N	N	Y	Y	N	Y	Y	N	Y	N	Y	Y	Y	Y	N	N
Importance of breed aptitude (beef or dairy) in determining trace element concentrations in bovine muscles	Miranda, M ; Pereira, V ; Carbajales, P ; Lopez-Alonso, M	The aim of this study was to determine the concentrations of various trace elements in muscles with different oxidative/glycolytic profiles (cardiac [CA]; diaphragm [DI], as oxidative; trapezius [TR], as intermediate oxidative/glycolytic; and semimembranosus [SM], as glycolytic muscle) of ten dairy-aptitude (Holstein-Friesian, HF), ten beef-aptitude (Galician Blonde, GB) and ten cross-breed (GBxH…	2018	Meat Science	N	Y	N	N	N	N	Spain	N	Y	N	N	N	N	Y	N	N	N	Y	N	N	N	N	N	N	N	N	N	N	N	N	N	Y	Y	N	Y	Y	N	Y	N	Y	Y	Y	Y	N	N
Variation in trace element content between liver lobes in cattle. How important is the sampling site?	Luna, D ; Miranda, M ; Pereira, V ; Lopez-Alonso, M	The aim of the present study was to establish the pattern of lobular distribution of trace elements in the liver of cattle. The objective was to determine which part of the liver would provide accurate estimation of the trace element content of the whole organ. Liver samples were obtained from 10 Holstein-Friesian (HF), 10 Galician Blond (GB) and 10 GBxHF crosses (all aged 10 months) at slaughter…	2019	Journal of Trace Elements in Medicine and Biology	N	Y	N	N	N	N	Spain	N	Y	N	N	N	N	Y	N	N	Y	N	N	N	N	N	N	N	N	N	N	N	N	N	N	Y	Y	N	Y	Y	N	Y	N	Y	Y	Y	Y	N	N
Determination of Essential and Toxic Elements in Cattle Blood: Serum vs Plasma	Luna, D ; Lopez-Alonso, M ; Cedeno, Y ; Rigueira, L ; Pereira, V ; Miranda, M	This study was designed to evaluate the influence of type of blood sample (serum or plasma) on essential and toxic element analysis in cattle. Paired plasma and serum samples (n = 20) were acid digested, and the concentrations of As, B, Ba, Ca, Cd, Co, Cr, Cu, Fe, Hg, Li, Mg, Mn. Mo, Ni, P, Pb, Sb, Se, Sr and Zn were determined by inductively coupled plasma mass spectrometry (ICP-MS). The study f…	2019	Animals	N	Y	N	N	N	N	Spain	N	Y	N	N	N	N	N	N	N	N	N	N	Y	N	Y	N	N	N	N	N	N	N	N	N	Y	Y	Y	Y	Y	Y	Y	Y	Y	Y	Y	Y	Y	N
Interactions between toxic and essential metals in cattle in Galicia	Lopez-Alonso, M ; Miranda, M ; Castillo, C ; Hernandez, J ; Benedito, J L	Susceptibility to toxic effects of metals is affected by many factors, the most important being the interactions between essential and toxic metals. The aim of the present study was to evaluate the interactions between toxic and essential metals in cattle from the rural, and relatively uncontaminated, region of Galicia. Cadmium was the toxic metal which had the greatest influence on the essential…	2002	Revista de Toxicologia	N	Y	N	N	N	N	Spain	Y	Y	Y	Y	N	N	Y	N	N	Y	Y	Y	N	Y	N	N	N	N	N	N	N	N	N	N	Y	Y	Y	N	N	Y	N	Y	N	N	N	N	N	N
Dietary copper effects on lipid metabolism, performance, and ruminal fermentation in finishing steers	Engle, T E ; Spears, J W	Sixty Angus steers (391.1 +/- 6.1 kg) were used to determine the effects of dietary Cu concentration on lipid metabolism and ruminal fermentation. Steers were stratified by weight and randomly assigned to treatments. Treatments consisted of 0 (control), 10, or 20 mg of supplemental Cu (as CuSO4)/kg diet DM. Steers were housed in pens equipped with individual electronic Calan gate feeders. On d 86…	2000	Journal of Animal Science	Y	N	N	N	N	N	United States	N	Y	N	N	N	Y	N	N	N	Y	N	N	Y	N	N	N	N	N	N	N	N	N	N	N	Y	N	N	N	N	N	N	N	N	N	N	N	N	N
Effects of supplemental zinc concentration and source on performance, carcass characteristics, and serum values in finishing beef steers	Malcolm-Callis, K J ; Duff, G C ; Gunter, S A ; Kegley, E B ; Vermeire, D A	Three studies were conducted to examine the effects of zinc concentration or source in diets of finishing beef steers. In Exp. 1, 108 (British Ã— Continental) beef steers were supplemented with concentrations of added zinc (as ZnSO4) at 20, 100, or 200 mg/ kg of dietary DM. No differences (P &gt; 0.10) were noted among treatments for ADG or gain:feed for the 112-d finishing period. However, a lin…	2000	Journal of Animal Science	Y	N	N	N	N	N	United States	N	Y	N	N	N	Y	N	N	N	N	N	N	N	N	Y	N	N	Y	N	N	N	N	N	N	Y	Y	N	Y	N	N	N	N	N	N	N	N	N	N
Effects of pasture applied biosolids on performance and mineral status of grazing beef heifers	Tiffany, M E ; McDowell, L R ; O'Connor, G A ; Martin, F G ; Wilkinson, N S ; Cardoso, E C ; Percival, S S ; Rabiansky, P A	Angus Ã— Hereford heifers (n = 50) were randomly assigned to bahiagrass pastures treated with biosolids varying in mineral content and evaluated for mineral status, with special attention to Cu. Biosolids and NH4NO3 were all applied at the rate of either 179 kg N/ha (X) or twice this (2X). Fertilizer was applied to .81-ha pastures for the following treatments: 1) Baltimore biosolids (1X = 179 kg …	2000	Journal of Animal Science	Y	N	N	N	N	N	United States	N	Y	N	N	N	Y	N	N	N	Y	N	N	Y	N	N	N	N	N	N	N	N	N	N	N	Y	Y	N	Y	Y	N	N	N	N	Y	N	N	N	N
Effects of dietary copper concentration and source on performance and copper status of growing and finishing steers	Engle, T E ; Spears, J W	Performance and Cu status were measured in growing and finishing steers supplemented with different copper (Cu) concentrations and sources. Sixty Angus (n = 36) and Angus x Hereford (n = 24) steers were stratified by weight and initial liver Cu concentration within a breed and randomly assigned to treatments. Treatments consisted of 1) control (no supplemental Cu); 2) 20 mg Cu/kg DM from Cu sulfa…	2000	Journal of Animal Science	Y	N	N	N	N	N	United States	N	Y	N	N	N	Y	N	N	N	Y	N	N	Y	N	N	N	N	N	N	N	N	N	N	N	Y	Y	N	N	N	N	N	N	N	N	N	N	N	N
Performance, carcass characteristics, and lipid metabolism in growing and finishing Simmental steers fed varying concentrations of copper	Engle, T E ; Spears, J W	An experiment was conducted to determine the effects of dietary copper (Cu) on performance, carcass characteristics, and lipid metabolism in Simmental steers. Thirty-six Simmental steers (329.3 Â± 11.4 kg) were stratified by weight and randomly assigned to treatments. Treatments consisted of the following: control (no supplemental Cu) and 10 or 40 mg Cu/kg DM from Cu sulfate. Each treatment consi…	2001	Journal of Animal Science	Y	N	N	N	N	N	United States	N	Y	N	N	N	Y	N	N	N	Y	Y	N	Y	N	N	N	N	N	N	N	N	N	N	N	Y	N	N	N	N	N	N	N	N	N	N	N	N	N
Effect of ammonium sulfate fertilization on bahiagrass quality and copper metabolism in grazing beef cattle	Arthington, J D ; Rechcigl, J E ; Yost, G P ; McDowell, L R ; Fanning, M D	To assess the impact of S fertilization on bahiagrass (Paspalum notatum) quality and Cu metabolism in cattle, two studies were conducted during the summer grazing season (1999 and 2000). Pasture replicates (16.2 ha; n = 2/treatment) received the same fertilizer treatment in each growing season, consisting of 1) 67 kg N/ha from ammonium sulfate (AS), 2) 67 kg N/ha from ammonium nitrate (AN), and 3…	2002	Journal of Animal Science	Y	N	N	N	N	N	United States	N	Y	N	N	N	Y	N	N	N	Y	N	N	N	N	N	N	N	N	N	N	N	N	N	N	Y	Y	N	Y	N	N	Y	N	N	Y	N	N	N	N
Effect of corn- vs molasses-based supplements on trace mineral status in beef heifers	Arthington, J D ; Pate, F M	Two studies were conducted to compare the availability of trace minerals offered to Brahman-crossbred heifers in either grain- or molasses-based supplements. Heifers were randomly assigned to bahiagrass pastures of equal size (n = 3 and 2 heifers/ pasture with 6 and 4 pastures/treatment for Experiment 1 and 2, respectively). Two supplements were formulated using corn and cottonseed meal (DRY) or …	2002	Journal of Animal Science	Y	N	N	N	N	N	United States	N	Y	N	N	N	Y	N	N	N	Y	N	N	Y	N	N	N	N	N	N	N	N	N	N	N	Y	Y	N	Y	N	N	Y	N	N	Y	N	N	N	N
Effects of residual and reapplied biosolids on performance and mineral status of grazing beef steers	Tiffany, M E ; McDowell, L R ; O'Connor, G A ; Martin, F G ; Wilkinson, N S ; Percival, S S ; Rabiansky, P A	An experiment was designed to assess the mineral status of 60 Angus yearling beef steers grazing bahiagrass pastures fertilized with large amounts of biosolids from three sources: Baltimore, MD; Tampa, FL; and Largo, FL. Biosolids were classified as exceptional quality and thus had no regulatory restrictions on loading rate. They differed primarily in concentration of Mo (12 to 56 mg/kg of DM). R…	2002	Journal of Animal Science	Y	N	N	N	N	N	United States	N	Y	N	N	N	Y	N	N	N	Y	N	N	Y	N	N	N	N	N	N	N	N	N	N	N	Y	Y	N	Y	Y	N	Y	N	Y	Y	N	N	N	N
Effects of copper source and concentration on copper status and immune function in growing and finishing steers	Dorton, K L ; Engle, T E ; Hamar, D W ; Siciliano, P D ; Yemm, R S	Forty-eight individually fed purebred Angus steers (7 Â± 1.1 mo of age, 218 Â± 9.1 kg BW) were used to determine the effects of copper (Cu) source and concentration on Cu status and immune function. Steers were stratified by weight and initial liver Cu concentration and randomly assigned to one of five treatments. Treatments were: (1) control (no supplemental Cu), (2) 10 mg Cu/kg dry matter (DM) …	2003	Animal Feed Science and Technology	Y	N	N	N	N	N	United States	N	Y	N	N	N	Y	N	N	N	Y	N	N	Y	N	N	N	N	N	N	N	N	N	N	N	Y	N	N	N	N	N	N	N	N	N	N	N	N	N
Effects of breed (Angus vs Simmental) and copper and zinc source on mineral status of steers fed high dietary iron	Mullis, L A ; Spears, J W ; McCraw, R L	Forty-four Angus (n = 24) and Simmental (n = 20) steers, averaging 301 kg initially, were used to determine the effects of breed and Cu and Zn source (SO4 or proteinate (Prot) form) on Cu and Zn status of steers fed high dietary iron (Fe). Steers were stratified by weight within breed and randomly assigned to treatments. Treatments consisted of: 1) CuSO4 + ZnSO4, 2) CuSO4 + ZnProt, 3) CuProt + Zn…	2003	Journal of Animal Science	Y	N	N	N	N	N	United States	N	Y	N	N	N	Y	Y	N	N	Y	N	N	N	N	Y	N	N	N	N	N	N	N	N	N	Y	Y	N	Y	N	N	N	N	N	N	N	N	N	N
Effect of copper source and level on performance and copper status of cattle consuming molasses-based supplements	Arthington, J D ; Pate, F M ; Spears, J W	Two studies were conducted to evaluate the availability of dietary Cu offered to growing beef cattle consuming molasses-based supplements. In Exp. 1, 24 Braford heifers were assigned randomly to bahiagrass (Paspalum notatum) pastures (two heifers/pasture). Heifers were provided 1.5 kg of TDN and 0.3 kg of supplemental CP/heifer daily using a molasses-cottonseed meal slurry. Three treatments were …	2003	Journal of Animal Science	Y	N	N	N	N	N	United States	N	Y	N	N	N	Y	N	N	N	Y	N	N	Y	N	N	N	N	N	N	N	N	N	N	N	Y	N	N	N	N	N	N	N	N	N	N	N	N	N
Bioavailability of copper from tribasic copper chloride and copper sulfate in growing cattle	Spears, J W ; Kegley, E B ; Mullis, L A	Two experiments were conducted to determine the bioavailability of copper (Cu) from tribasic Cu chloride (Cu2(OH)3Cl) relative to Cu sulfate in growing steers. Experiment 1 compared tribasic Cu chloride to sulfate in terms of ability to maintain Cu status when supplemented to steers fed diets high in the Cu antagonists, molybdenum (Mo) and sulfur (S). Sixty Angus and Angus Ã— Hereford steers (257…	2004	Animal Feed Science and Technology	Y	N	N	N	N	N	United States	N	Y	N	N	N	Y	N	N	N	Y	N	N	Y	N	N	N	N	N	N	N	N	N	N	N	Y	N	N	N	N	N	N	N	N	N	N	N	N	N
Effect of finishing system (feedlot or pasture), high-oil maize, and copper on conjugated linoleic acid and other fatty acids in muscle of finishing steers	Engle, T E ; Spears, J W	Sixty Angus steers (413 Â± 8.0 kg) were used to determine the effects of copper (Cu), maize type, and finishing system (confinement v. pasture) on performance, carcass characteristics, and fatty acid composition of longissimus muscle in steers. Steers in confinement were given individually high concentrate diets containing either typical or high-oil maize, using Calan gate feeders. Steers grazing…	2004	Animal Science	Y	N	N	N	N	N	United States	N	Y	Y	N	N	Y	N	Y	N	Y	N	N	Y	N	N	N	N	N	N	N	N	N	N	N	Y	N	N	N	N	N	N	N	N	N	N	N	N	N
Influence of dietary manganese on performance, lipid metabolism, and carcass composition of growing and finishing steers	Legleiter, L R ; Spears, J W ; Lloyd, K E	A study was conducted to determine the effect of dietary Mn on performance of growing and finishing steers, and to evaluate the effect of pharmacological concentrations of Mn on lipid metabolism and subsequent carcass quality in steers. One hundred twenty Angus cross steers were blocked by BW and origin and assigned randomly to one of six treatments (four replicate pens per treatment) providing 0…	2005	Journal of Animal Science	Y	N	N	N	N	N	United States	N	Y	N	N	N	Y	N	N	N	Y	Y	N	Y	N	N	N	N	N	N	N	N	N	N	N	N	N	N	N	N	N	Y	N	N	N	N	N	N	N
Effects of copper oxide bolus administration or high-level copper supplementation on forage utilization and copper status in beef cattle	Arthington, J D	Two experiments were conducted to study effects of high-level Cu supplementation on measures of Cu status and forage utilization in beef cattle. In Exp. 1, eight steers randomly received an intraruminal bolus containing 12.5 g of CuO needles (n = 4) or no bolus (n = 4). Steers were individually offered free-choice ground limpograss (Hemarthria altissima) hay. On d 12 (Period 1) and d 33 (Period 2…	2005	Journal of Animal Science	Y	N	N	N	N	N	United States	N	Y	N	N	N	Y	Y	N	N	Y	N	N	Y	N	N	N	N	N	N	N	N	N	N	N	Y	N	N	N	N	N	N	N	N	N	N	N	N	N
Plasma diamine oxidase: a biomarker of copper deficiency in the bovine	Legleiter, L R ; Spears, J W	This study was designed to test the efficacy of plasma diamine oxidase (DAO) activity as a biomarker of Cu deficiency in the bovine. Angus steers (n = 11) and heifers (n = 17) were assigned to 1 of 3 treatments: 1) control (adequate dietary Cu), 2) Cu-deficient (-Cu), and 3) Cu-deficient plus high dietary Mn (-Cu+Mn), and fed from weaning through finishing. Molybdenum (2 mg/kg of DM) was suppleme…	2007	Journal of Animal Science	Y	N	N	N	N	N	United States	N	Y	N	N	N	Y	N	N	N	Y	N	N	Y	N	N	N	N	N	N	N	N	N	N	N	Y	N	N	N	N	N	N	N	N	N	N	N	N	N
Effects of tribasic copper chloride versus copper sulfate provided in corn-and molasses-based supplements on forage intake and copper status of beef heifers	Arthington, J D ; Spears, J W	The objective of this study was to investigate the effect of supplemental tribasic copper chloride (Cu(2)(OH(3))Cl; TBCC) vs. Cu sulfate (CuSO(4)) on Cu status and voluntary forage DMI in growing heifers. Two 90-d experiments were conducted using 48 non-pregnant, crossbred heifers (24 heifers/experiment; 355 +/- 10.7 and 309 +/- 9.9 kg for Exp. 1 and 2, respectively). In each experiment, 3 supple…	2007	Journal of Animal Science	Y	N	N	N	N	N	United States	N	Y	N	N	N	Y	N	N	N	Y	N	N	Y	N	N	N	N	N	N	N	N	N	N	N	Y	N	N	N	N	N	N	N	N	N	N	N	N	N
Effects of aluminum from water-treatment-residual applications to pastures on mineral status of grazing cattle and mineral concentrations of forages	Madison, R K ; McDowell, L R ; O'Connor, G A ; Wilkinson, N S ; Davis, P A ; Adesogan, A T ; Felix, T L ; Brennan, M	Aluminum (Al) applied to land in the form of water treatment residuals (Al-WTR) can reduce soluble soil phosphorus (P). Two experiments (145 and 148 d) using 36 grazing Holstein steers were conducted to determine effects of Al-WTR applications to pasture on mineral status of cattle and bahiagrass (Paspalum notatum). Four treatments were with and without Al-WTR and P-free mineral supplementation. …	2009	Communications in Soil Science and Plant Analysis	Y	N	N	N	N	N	United States	Y	Y	N	Y	Y	Y	N	N	N	Y	N	N	Y	N	N	N	N	N	N	Y	N	N	N	N	Y	Y	N	N	N	N	N	N	N	N	N	N	N	Y
Bioavailability of copper from copper glycinate in steers fed high dietary sulfur and molybdenum	Hansen, S L ; Schlegel, P ; Legleiter, L R ; Lloyd, K E ; Spears, J W	Sixty Angus (n = 29) and Angus-Simmental cross (n = 31) steers, averaging 9 mo of age and 277 kg of initial BW, were used in a 148-d study to determine the bioavailability of copper glycinate (CuGly) relative to feed-grade copper sulfate (CuSO4) when supplemented to diets high in S and Mo. Steers were blocked by weight within breed and randomly assigned to 1 of 5 treatments: 1) control (no supple…	2008	Journal of Animal Science	Y	N	N	N	N	N	United States	N	Y	N	N	N	Y	N	N	N	Y	N	N	Y	N	N	N	N	N	N	N	N	N	N	N	Y	N	N	N	N	N	N	N	N	N	N	N	N	N
Effects of supplement type and selenium source on measures of growth and selenium status in yearling beef steers	Arthington, J D	Sugarcane molasses is a widely used animal feed by-product, but is concentrated in S (approximately 1%, DM basis) and has been shown to reduce the Cu status of cattle. Dietary S may also antagonize Se; therefore, two 90-d studies were conducted with forage-fed, yearling steers (12 pens; 2 steers/pen for each study) to investigate the impact of molasses supplementation on measures of Se status. In…	2008	Journal of Animal Science	Y	N	N	N	N	N	United States	N	Y	N	N	N	Y	N	N	N	Y	N	N	Y	N	N	N	N	N	N	N	N	N	N	N	N	N	N	N	Y	N	N	N	N	N	N	N	N	N
The addition of high manganese to a copper-deficient diet further depresses copper status and growth of cattle	Hansen, S L ; Ashwell, M S ; Legleiter, L R ; Fry, R S ; Lloyd, K E ; Spears, J W	A study was conducted evaluating the effect of long-term Cu deficiency, with or without high Mn, on growth, gene expression and Cu status of beef cattle. Twenty-one Angus calves were born to cows receiving one of the following treatments: (1) 10 mg supplemental Cu/kg DM (+Cu); (2) no supplemental Cu and 2 mg Mo/kg DM ( - Cu); (3) - Cu diet plus 500 mg supplemental Mn/kg DM ( - Cu+Mn). Calves were…	2009	The British Journal of Nutrition	Y	N	N	N	N	N	United States	N	Y	N	N	N	Y	N	N	N	N	N	Y	Y	N	N	N	N	N	N	N	N	N	N	N	Y	N	N	N	N	N	Y	N	N	N	N	N	N	N
Effect of dietary boron on immune function in growing beef steers	Fry, R S ; Lloyd, K E ; Jacobi, S K ; Siciliano, P D ; Robarge, W P ; Spears, J W	Thirty-six Angus and Angus Ã— Simmental cross steers (initial BW 269.5 Â± 22.3 kg) were used to determine the effects of dietary boron (B) on performance and immune function. Steers were fed on one of the three dietary treatments: (i) control (no supplemental B; 7.2 mg B/kg DM), (ii) 5 mg supplemental B/kg DM and (iii) 50 mg supplemental B/kg DM, from sodium borate for 78 days. Supplementation of…	2010	Journal of Animal Physiology and Animal Nutrition	Y	N	N	N	N	N	United States	N	Y	N	N	N	Y	N	N	N	N	N	N	Y	N	N	N	N	N	N	N	N	N	N	N	N	N	N	N	N	N	N	N	N	N	N	N	N	N
Effects of trace mineral source and growth implants on trace mineral status of growing and finishing feedlot steers	Dorton, K L ; Wagner, J J ; Larson, C K ; Enns, R M ; Engle, T E	Three hundred and seventy-three steers (approximately 7 mo of age and 247Â±19.4 kg) were utilized to determine the effects of trace mineral (TM) source and growth implants on trace mineral status. Steers were blocked by ranch, post-weaning treatment within ranch, stratified by initial body weight, and randomly assigned to one of 36 pens (9-12 head/pen). Treatment consisted of: i) control (no supp…	2010	Asian-Australasian Journal of Animal Sciences	Y	N	N	N	N	N	United States	N	Y	N	N	N	Y	N	N	N	Y	N	N	Y	N	N	N	N	N	N	N	N	N	N	N	Y	Y	N	N	N	N	Y	N	N	N	N	N	N	N
Mineral concentrations of plasma and liver after injection with a trace mineral complex differ among Angus and Simmental cattle	Pogge, D J ; Richter, E L ; Drewnoski, M E ; Hansen, S L	To examine the effects of cattle breed on the clearance rate of an injectable mineral product, 10 Angus and 10 Simmental steers were blocked by breed and initial BW (332 Â± 33 kg) and injected with either Multimin 90 (MM) or sterilized saline (CON) at a dose of 1 mL/45 kg BW. Multimin 90 contains 15 mg Cu/mL (as Cu disodium EDTA), 60 mg Zn/mL (as Zn disodium EDTA), 10 mg Mn/mL (as Mn disodium EDT…	2012	Journal of Animal Science	Y	N	N	N	N	N	United States	N	Y	N	N	N	Y	Y	N	N	Y	N	N	Y	N	N	N	N	N	N	N	N	N	N	N	Y	Y	N	N	Y	N	Y	N	N	N	N	N	N	N
Effect of injectable trace minerals on the humoral immune response to multivalent vaccine administration in beef calves	Arthington, J D ; Havenga, L J	The objective of this experiment was to investigate the effects of injectable trace minerals on humoral responses of calves receiving a viral vaccination. Beef steer calves (n = 99; average BW = 316 Â± 4.2 kg), seronegative for bovine herpesvirus-1 (BHV-1) and bovine viral diarrhea virus, genotypes 1 and 2 (BVDV-1 and BVDV-2), were sourced from 2 locations. All calves, except 15 non-vaccinated (s…	2012	Journal of Animal Science	Y	N	N	N	N	N	United States	N	Y	N	N	N	Y	N	N	N	N	N	N	N	N	Y	N	N	N	N	N	N	N	N	N	Y	Y	N	N	Y	N	Y	N	N	N	N	N	N	N
A multielement trace mineral injection improves liver copper and selenium concentrations and manganese superoxide dismutase activity in beef steers	Genther-Schroeder, O N ; Hansen, S L	Trace minerals (TM) are vital to health and growth of livestock, but low dietary concentrations and dietary antagonists may reduce mineral status and feeder cattle TM status is usually unknown at arrival. The objective of this study was to examine the effect of TM status on response to mineral injection in beef cattle. Forty steers were equally assigned to diets for an 84-d depletion period: cont…	2014	Journal of Animal Science	Y	N	N	N	N	N	United States	N	Y	N	N	N	Y	N	N	N	Y	N	N	Y	N	N	N	N	N	N	N	N	N	N	N	Y	Y	N	N	Y	N	Y	N	N	N	N	N	N	N
Feeding ferric ammonium citrate to decrease the risk of sulfur toxicity: effects on trace mineral absorption and status of beef steers	Pogge, D J ; Drewnoski, M E ; Hansen, S L	The objective of this study was to determine the effects of adding ferric ammonium citrate (FAC; 300 mg ferric Fe/kg DM) to a 0.51% S diet on diet digestibility, mineral balance, and 56-d performance of steers fed a high concentrate diet. Angus-crossbred steers (n = 18) were randomly assigned to 1 of 3 treatments: 1) control diet (0.21% S; CON), 2) CON + sodium sulfate (0.51% S; high S [HS]), and…	2014	Journal of Animal Science	Y	N	N	N	N	N	United States	N	Y	N	N	N	Y	N	N	N	Y	N	N	Y	N	N	N	N	N	N	N	N	N	N	N	Y	Y	N	Y	N	N	Y	N	N	N	N	N	N	N
Effect of a multielement trace mineral injection before transit stress on inflammatory response, growth performance, and carcass characteristics of beef steers	Genther-Schroeder, O N ; Hansen, S L	Weaned calves (n = 98; 256 Â± 11.5 kg) were used to evaluate the impact of improving trace mineral (TM) status using a multielement TM injection 28 d before transit on markers of inflammatory and stress responses in response to transit and postshipping growth performance. On d 0 of a 28-d preconditioning program, calves received subcutaneous TM injection (MM; n = 48) containing 15, 10, 5, and 60 …	2015	Journal of Animal Science	Y	N	N	N	N	N	United States	N	Y	N	N	N	Y	N	N	N	Y	N	N	Y	N	N	N	N	N	N	N	N	N	N	N	Y	Y	N	Y	Y	N	Y	N	N	N	N	N	N	N
Comparison of National Research Council standards and industry dietary trace mineral supplementation strategies for yearling feedlot steers	Berrett, C J ; Wagner, J J ; Neuhold, K L ; Caldera, E ; Sellins, K S ; Engle, T E	A total of 360 steers (initial BW = 350 kg, SD = 28.1 kg) were used in a randomized complete-block-design experiment to determine the effects of trace mineral concentration and source on feedlot performance, carcass characteristics, liver trace mineral status, and diet in vitro solubility of Cu and Zn. Target treatments consisted of (1) basal diet; (2) basal diet supplemented with 10 mg of Cu fro…	2015	Professional Animal Scientist	Y	N	N	N	N	N	United States	N	Y	N	N	N	Y	N	N	N	Y	N	N	N	N	N	N	N	N	N	N	N	N	N	N	Y	Y	N	N	N	N	Y	N	N	N	N	N	N	N
Effects of replacing ground corn with wet brewers grains on growth performance and concentrations of liver trace minerals and plasma fatty acids of preconditioning beef heifers fed medium-quality fescue hay	Moriel, P ; Artioli, L F A ; Poore, M H ; Fellner, V	Our goal was to evaluate growth performance and concentrations of liver trace minerals and plasma fatty acids of beef heifers supplemented with wet brewers grains (WBG) replacing ground corn (CN). On d 0, 27 Angus beef heifers (218 Â± 3 kg; 225 Â± 23 d of age) were randomly assigned into 1 of 9 drylot pens (3 heifers per pen). Treatments were randomly assigned to pens (3 pens per treatment) and c…	2015	Professional Animal Scientist	Y	N	N	N	N	N	United States	N	Y	N	N	N	Y	N	N	N	Y	N	N	N	N	N	N	N	N	N	N	N	N	N	N	Y	Y	N	Y	Y	N	Y	N	N	Y	N	N	N	N
The effects of increasing supplementation of zinc-amino acid complex on growth performance, carcass characteristics, and inflammatory response of beef cattle fed ractopamine hydrochloride	Genther-Schroeder, O N ; Branine, M E ; Hansen, S L	Forty-two Angus crossbred steers (380 Â± 5.3 kg) were enrolled in a finishing study to evaluate the influence of a supplemental Zn amino-acid complex (ZnAA; Availa-Zn) on performance and carcass characteristics of finishing steers in combination with ractopamine hydrochloride (RAC). Steers were stratified by BW into 7 pens of 6 steers each, and individual feed intake was measured. Steers were ass…	2016	Journal of Animal Science	Y	N	N	N	N	N	United States	N	Y	N	N	N	Y	N	N	N	Y	N	N	Y	N	N	N	N	N	N	N	N	N	N	N	Y	Y	N	Y	N	N	N	N	N	N	N	N	N	N
The effects of zinc hydroxychloride and basic copper chloride on growth performance, carcass characteristics, and liver zinc and copper status at slaughter in yearling feedlot steers	Wagner, J J ; Engle, T E ; Caldera, E ; Neuhold, K L ; Woerner, D R ; Spears, J W ; Heldt, J S ; Laudert, S B	Several trace mineral sources are available for use in feedlot diets. This study was conducted to provide nutritionists with information supporting the formulation of more cost effective trace mineral supplementation programs. Crossbred yearling steers (n = 288, initial BW = 319 Â± 10.2 kg), housed in 32 pens (8 pens per treatment), were used in a randomized complete block design experiment to co…	2016	Professional Animal Scientist	Y	N	N	N	N	N	United States	N	Y	N	N	N	Y	N	N	N	Y	N	N	N	N	N	N	N	N	N	N	N	N	N	N	Y	Y	N	N	N	N	N	N	N	N	N	N	N	N
Bioavailability of zinc hydroxychloride relative to zinc sulfate in growing cattle fed a corn-cottonseed hull-based diet	Shaeffer, G L ; Lloyd, K E ; Spears, J W	A study was conducted to evaluate the bioavailability of zinc hydroxychloride (ZnOHCl) relative to Zn sulfate (ZnSO4) in growing steers. Sixteen Angus and Simmental steers (371 kg average initial weight) were fed a corn-cottonseed hull-based diet without supplemental Zn for 14 d. At the end of the 14-d depletion phase steers were randomly assigned within a breed to treatments consisting of supple…	2017	Animal Feed Science and Technology	Y	N	N	N	N	N	United States	N	Y	N	N	N	Y	N	N	N	N	N	N	Y	N	N	N	N	N	N	N	N	N	N	N	N	Y	N	N	N	N	N	N	N	N	N	N	N	N
Effect of trace mineral source on mineral status and performance of beef steers fed low- or high-sulfur diets	Hartman, S J ; Genther-Schroeder, O N ; Hansen, S L	A 2 Ã— 2 factorial assessed the effect of trace mineral (TM) sources fed within low- or high-S diets on the mineral status and performance of cattle. Angus crossbred steers ( = 48; 6/pen) were blocked by BW (316 Â± 16.6 kg), assigned to low-S (0.27%; LS) or high-S (0.54%; HS; added as CaSO) diets, and supplemented TM at 10 mg Cu, 30 mg Zn, and 20 mg Mn/kg DM from hydroxy (HYD; IntelliBond; Micron…	2017	Journal of Animal Science	Y	N	N	N	N	N	United States	N	Y	N	N	N	Y	N	N	N	Y	N	N	Y	N	N	N	N	N	N	N	N	N	N	N	Y	Y	N	Y	N	N	Y	N	N	N	N	N	N	N
The effects of injectable trace minerals on growth performance and mineral status of Angus beef steers raised in a natural feedlot program	Niedermayer, E K ; Genther-Schroeder, O N ; Loy, D D ; Hansen, S L	To evaluate the effects of an injectable trace mineral (TM) on TM status and growth of feedlot steers raised in a Certified Angus Beef Natural system, 168 certified natural Angus steers (359 Â± 36.6 kg), blocked by initial BW into pens of 6 head, received a sterilized saline (SAL, n = 84) or Multimin90 (ITM, n = 84) injection (1.47 mL/100 kg of BW). Steers were grown on a corn silageâ€“based diet…	2017	Professional Animal Scientist	Y	N	N	N	N	N	United States	N	Y	N	N	N	Y	N	N	N	Y	N	N	Y	N	N	N	N	N	N	N	N	N	N	N	Y	Y	N	N	Y	N	Y	N	N	N	N	N	N	N
Comparison of trace mineral repletion strategies in feedlot steers to overcome diets containing high concentrations of sulfur and molybdenum	Hartman, S J ; Genther-Schroeder, O N ; Hansen, S L	To compare trace mineral (TM) repletion in feedlot steers after depletion by S and Mo, 72 Red Angus steers blocked by BW (253 ± 14 kg) were assigned (6 steers per pen, fed via GrowSafe bunks) to corn silage depletion diets (depletion, DEP) supplemented with NRC (1996) recommended concentrations of Cu, Mn, Se, and Zn (CON) or supplemented with 0.3% S (CaSO4), 2 mg of Mo/kg dry matter (DM), and no …	2018	Journal of Animal Science	Y	N	N	N	N	N	United States	N	Y	N	N	N	Y	N	N	N	Y	N	N	Y	N	N	N	N	N	N	N	N	N	N	N	Y	Y	N	Y	Y	N	Y	N	N	Y	N	N	N	N
Effect of varying trace mineral supplementation of steers with or without hormone implants on growth and carcass characteristics	Niedermayer, E K ; Genther-Schroeder, O N ; Loy, D D ; Hansen, S L	To determine the effects of trace mineral (TM) supplementation and hormone implant strategy on growth and carcass characteristics of cattle, 72 Angus-cross steers (388 Â± 17 kg) were blocked by body weight (six steers per pen) to a 2 Ã— 3 factorial. Factors included growth-stim-ulating implant (GS): day 0 with Component TE-IS, reimplanted day 56 with Component TE-200 (IMP) or no implant (NoIMP), …	2018	Journal of Animal Science	Y	N	N	N	N	N	United States	N	Y	N	N	N	Y	N	N	N	Y	N	N	N	N	N	N	N	N	N	N	N	N	N	N	Y	Y	N	Y	Y	N	Y	N	N	Y	N	N	N	N
Effect of zinc source and concentration and chromium supplementation on performance and carcass characteristics in feedlot steers	Budde, A M ; Sellins, K ; Lloyd, K E ; Wagner, J J ; Heldt, J S ; Spears, J W ; Engle, T E	Four hundred crossbred steers were used in a randomized complete block design to investigate the effects of supplemental Zn source and concentration, and dietary Cr on performance and carcass characteristics of feedlot steers fed a steam-flaked corn-based finishing diet. Steers were blocked by initial BW within cattle source (3 sources) and randomly assigned within block to 1 of 5 treatments. Bef…	2019	Journal of Animal Science	Y	N	N	N	N	N	United States	N	Y	N	N	N	Y	N	N	N	Y	N	N	N	N	N	N	N	N	N	N	N	N	N	N	Y	Y	N	N	N	N	Y	N	N	N	N	N	N	N
The influence of supplemental zinc and dietary fiber concentration on mineral retention of beef steers	Carmichael-Wyatt, R N ; Genther-Schroeder, O N ; Deters, E L ; Jackson, T D ; Messersmith, E M ; VanValin, K R ; Hansen, S L	The objective was to determine if zinc (Zn) retention improved with supplemental Zn above recommended concentrations with increasing dietary fiber concentration. Angus steers (n = 32; 309 Â± 4.2 kg body weight [BW]) with GeneMax gain scores of 3, 4, or 5 were utilized in a 2 Ã— 2 factorial arrangement (8 steers per treatment). Steers were stagger started (four blocks of eight steers) and stratifi…	2019	Translational Animal Science	Y	N	N	N	N	N	United States	N	Y	N	N	N	Y	N	N	N	Y	N	N	N	N	N	N	N	N	N	N	N	N	N	N	Y	Y	N	Y	N	N	Y	N	N	N	N	N	N	N
Effects of low-moisture, sugarcane molasses-based block supplementation on growth, physiological parameters, and liver trace mineral status of growing beef heifers fed low-quality, warm-season forage	Moriel, P ; Artioli, L F A ; Piccolo, M B ; Miranda, M F ; Ranches, J ; Ferreira, V S M ; Antunes, L Q ; Bega, A M ; Miranda, V F B ; Vieira, J F R L ; Vasconcelos, J L M	The objectives of the study were to evaluate the growth, physiological parameters, and liver trace mineral status of beef heifers provided low-quality warm-season forage and different forms (meal vs. block) of trace mineral-fortified supplementation. One hundred yearling Nellore heifers were blocked by initial body weight (BW) (184 Â± 2.5 kg) and randomly assigned into 1 of 20 drylot pens (5 heif…	2019	Translational Animal Science	Y	N	N	N	N	N	Brazil	N	Y	N	N	N	Y	N	N	N	Y	N	N	N	N	N	N	N	N	N	N	N	N	N	N	Y	Y	N	Y	Y	N	Y	N	N	Y	N	N	N	N
Comparison of multiple single-use, pulse-dose trace mineral products provided as injectable, oral drench, oral paste, or bolus on circulating and liver trace mineral concentrations of beef steers	Jackson, T D ; Carmichael, R N ; Deters, E L ; Messersmith, E M ; VanValin, K R ; Loy, D D ; Hansen, S L	Objective: The objective was to determine effects of various trace mineral products on steer plasma and liver trace mineral concentrations. Materials and Methods: Fifty-six trace mineral adequate Angus-cross steers (303 Â± 15.2 kg; n = 8 per treatment) were sorted by BW and administered treatments on d 0: injectable saline (CON), injectable Multimin90 (ITM), Mineral Max Drench (MMD), Mineral Max …	2020	Applied Animal Science	Y	N	N	N	N	N	United States	N	Y	N	N	N	Y	N	N	N	Y	N	N	Y	N	N	N	N	N	N	N	N	N	N	N	Y	Y	N	N	Y	N	Y	N	N	N	N	N	N	N
The influence of dietary energy and zinc source and concentration on performance, trace mineral status, and gene expression of beef steers	Carmichael-Wyatt, R N ; Genther-Schroeder, O N ; Hansen, S L	The objective of this study was to determine the effects of increased supplemental Zn from differing sources on growth performance of steers fed diets differing in net energy. Angus steers (n = 72, 324 Â± 2.1 kg) with Genemax gain scores of 3, 4, or 5 were blocked by BW and stratified by Genemax gain score into 12 pens of 6 steers each for 158 d. Pens were randomly assigned to 1 of 3 Zn treatment…	2020	Translational Animal Science	Y	N	N	N	N	N	United States	N	Y	N	N	N	Y	N	N	N	Y	N	N	Y	N	N	N	N	N	N	N	N	N	N	N	Y	Y	N	N	N	N	Y	N	N	N	N	N	N	N
Initial Liver Copper Status in Finishing Beef Steers Fed Three Dietary Concentrations of Copper Affects Beta Agonist Performance, Carcass Characteristics, Lipolysis Response, and Muscle Inflammation Markers	Messersmith, E M ; Branine, M E ; Genther-Schroeder, O N ; McGill, J ; Hansen, S L	Ninety-three Angus-crossbred steers (470 Â± 35 kg) were assigned to a 3 Ã— 2 factorial to determine the effects of Cu status and beta agonist (BA) on performance, carcass characteristics, lipolytic rate, and muscle inflammation. Factors included Cu supplementation (mg Cu/kg dry matter (DM)) at: 0 (LO), 10 (MED), or 20 (HI) from Cu amino acid complex (Availa Cu; Zinpro) with no BA (NoRAC) or 300 m…	2021	Animals	Y	N	N	N	N	N	United States	N	Y	N	N	N	Y	N	N	N	Y	N	N	Y	N	N	N	N	N	N	N	N	N	N	N	Y	N	N	N	N	N	N	N	N	N	N	N	N	N
Relative bioavailability of organic bis-glycinate bound copper relative to inorganic copper sulfate in beef steers fed a high antagonist growing diet	Deters, E L ; VanDerWal, A J ; VanValin, K R ; Hansen, S L	To assess the relative bioavailability of bis-glycinate bound Cu, 90 Angus-cross steers (265 Â± 21 kg) were blocked by body weight (BW) to pens with GrowSafe bunks and randomly assigned to dietary treatments (14 to 18 steers/treatment): 0 mg supplemental Cu/kg dry matter (DM; CON), 5 or 10 mg supplemental Cu/kg DM as Cu sulfate (CS5; CS10) or bis-glycinate bound Cu (GLY5; GLY10). Steers received …	2021	Journal of Animal Science	Y	N	N	N	N	N	United States	N	Y	N	N	N	Y	Y	N	N	Y	N	N	Y	N	N	N	N	N	N	N	N	N	N	N	Y	N	N	N	N	N	N	N	N	N	N	N	N	N
Comparison of injectable trace minerals vs. adjuvant on measures of innate and humoral immune responses of beef heifers	Caramalac, L S ; Moriel, P ; Ranches, J ; Silva, G M ; Arthington, J D	Previous studies reported heightened innate and humoral immune responses among cattle administered injectable trace minerals (ITM) concurrent to immunogen challenge, thus suggesting a potential adjuvant-like activity of ITM. To pursue this concept further, a two-year study was conducted at the Mountain Research Station (North Carolina State University, Waynesville) to evaluate immunological respo…	2021	Livestock Science	Y	N	N	N	N	N	United States	N	Y	N	N	N	Y	N	N	N	Y	N	N	N	N	N	N	N	N	N	N	N	N	N	N	Y	Y	N	Y	Y	N	Y	N	Y	Y	N	N	N	N
Anabolic implants varying in hormone type and concentration influence performance, feeding behavior, carcass characteristics, plasma trace mineral concentrations, and liver trace mineral concentrations of angus sired steers	Reichhardt, C C ; Messersmith, E M ; Brady, T J ; Motsinger, L A ; Briggs, R K ; Bowman, B R ; Hansen, S L ; Thornton, K J	Fifty Angus-sired steers were utilized to evaluate the effects of anabolic implants varying in hormone type and concentration on performance, carcass traits, and plasma and liver trace mineral concentrations over 129 d. Steers were stratified by weight into one of four (n = 12 or 13/treatment) implant treatments: (1) estradiol (E2; 25.7 mg E2; Compudose, Elanco Animal Health, Greenfield, IN, USA)…	2021	Animals	Y	N	N	N	N	N	United States	N	Y	N	N	N	N	N	N	N	Y	N	N	Y	N	N	N	N	N	N	N	N	N	N	N	Y	Y	N	Y	N	N	Y	N	N	N	N	N	N	N
Dietary zinc concentration and lipopolysaccharide injection affect circulating trace minerals, acute phase protein response, and behavior as evaluated by an ear-tag-based accelerometer in beef steers	VanValin, K R ; Carmichael-Wyatt, R N ; Deters, E L ; Messersmith, E M ; Heiderscheit, K J ; Hochmuth, K G ; Jackson, T D ; Peschel, J M ; Johnson, A K ; Hansen, S L	To assess plasma trace mineral (TM) concentrations, the acute phase protein response, and behavior in response to a lipopolysaccharide (LPS) challenge, 96 Angus cross steers (average initial body weight [BW]: 285 ± 14.4 kg) were sorted into two groups by BW (heavy and light; n = 48/group), fitted with an ear-tag-based accelerometer (CowManager SensOor; Agis, Harmelen, Netherlands), and stagger st…	2021	Journal of Animal Science	Y	N	N	N	N	N	United States	N	Y	N	N	N	Y	N	N	N	N	N	N	Y	N	N	N	N	N	N	N	N	N	N	N	N	Y	N	Y	N	N	N	N	N	N	N	N	N	N
Effect of zinc source and implant strategy on performance, carcass characteristics, and trace mineral concentrations in finishing feedlot steers	Messersmith, E M ; Hansen, S L	Seventy-two Angus-crossbred steers (411 +/- 16 kg) were assigned to a 2 x 3 factorial arrangement of treatments to examine the effects of blended Zn source supplementation on performance, carcass characteristics, and trace mineral parameters of steers administered no implant or a two-implant program. Factors included implant (IMP) strategies and Zn supplementation. During the 126-d study, steers …	2021	Translational Animal Science	Y	N	N	N	N	N	United States	N	Y	N	N	N	Y	N	N	N	Y	Y	N	Y	N	N	N	N	N	N	N	N	N	N	N	Y	Y	N	Y	N	N	Y	N	N	N	N	N	N	N
Effects of increasing supplemental zinc in beef feedlot steers administered a steroidal implant and beta agonist	Messersmith, E M ; Smerchek, D T ; Hansen, S L	Ninety-two Angus-crossbred steers (424 ± 28.3 kg initial body weight) were used in a 98-d study to assess the effects of increasing Zn supplementation on cattle performance, liver and plasma trace mineral concentrations, blood metabolites, and carcass characteristics. All steers were implanted with a Component TE-200 (200 mg trenbolone acetate + 20 mg estradiol; Elanco Animal Health, Greenfield, …	2022	Translational animal science	Y	N	N	N	N	N	United States	N	Y	N	N	N	Y	N	N	N	Y	N	N	Y	N	N	N	N	N	N	N	N	N	N	N	Y	Y	N	Y	N	N	Y	N	N	N	N	N	N	N
A retrospective study on the disappearance of blood lead in cattle with accidental lead toxicosis	Rumbeiha, W K ; Braselton, W E ; Donch, D	Lead poisoning in cattle and other food animals is of public health significance because of the potential for human exposure to lead through ingestion of contaminated meat and milk products derived from lead-poisoned animals. In Michigan, lead poisoning in livestock is a reportable disease, and positive cattle are quarantined until they test negative (<0.05 ppm blood lead). There is surprisingly …	2001	Journal of Veterinary Diagnostic Investigation	N	N	N	N	N	N	United States	Y	Y	Y	N	Y	N	N	N	Y	N	N	N	N	Y	N	N	N	N	N	N	N	N	N	N	N	N	Y	N	N	N	N	N	N	N	N	N	N	N
Managing lead exposure and toxicity in cow-calf herds to minimize the potential for food residues	Waldner, C ; Checkley, S ; Blakley, B ; Pollock, C ; Mitchell, B	Lead poisoning is commonly diagnosed in cattle. In this study, 3 groups of cattle from different herds accidentally exposed to discarded lead batteries on pasture were intensively studied to determine the extent and severity of exposure. The losses from acute death due to lead toxicity were substantial in all the 3 study groups at 12%, 17%, and 4%. Blood samples were taken from all cattle around …	2002	Journal of Veterinary Diagnostic Investigation	N	N	N	N	N	N	Canada	Y	Y	Y	N	Y	N	N	N	Y	Y	N	Y	N	Y	N	N	N	N	N	N	N	N	N	N	N	N	Y	N	N	N	N	N	N	N	N	N	N	N
Study of essential elements in cattle tissues from a tropical country using instrumental neutron activation analysis	Avelar, A C ; Menezes, M A B C ; Veado, J C C	There has been increasing interest in the elemental composition of animal tissues to support health and nutritional studies. Determining the elemental concentration in cattle tissues is especially important because these materials are used for multipurpose objectives such as the assessment of animal health, the quality of human foods consumed, and as a potential environmental biomonitor. Chromium…	2002	Food and Nutrition Bulletin	N	N	N	N	N	N	Brazil	Y	Y	Y	N	Y	N	N	N	Y	Y	Y	Y	N	N	N	N	N	N	N	N	N	N	N	N	Y	Y	N	Y	N	N	N	N	N	N	N	Y	N	N
Bovine arsenic toxicosis	Neiger, R ; Nelson, N ; Miskimins, D ; Caster, J ; Caster, L	A ranch in central South Dakota had a number of dead calves because of arsenic poisoning. The clinical picture included diarrhea, central nervous system signs, and death. Gross necropsy findings included adequate body fat, stomachs full of normal-appearing ingesta, and large amounts of greenish brown watery fluid in the intestine and colon. Microscopically there was severe lymphoid tissue necrosi…	2004	Journal of Veterinary Diagnostic Investigation	N	N	N	N	N	N	United States	Y	Y	N	N	Y	N	N	N	N	Y	N	Y	N	N	N	N	N	N	N	N	N	N	N	N	Y	N	Y	N	N	N	N	Y	N	N	N	N	N	N
Inorganic arsenic toxicosis in a beef herd	Faires, M C	Over a 44-day period, 4 of 5 affected calves in a 170-head herd of beef cattle died after exhibiting clinical signs of lethargy, ataxia, anorexia, and diarrhea. Histopathological examination of tissues and toxicological analysis of a suspicious powder discovered in the pasture confirmed arsenic trioxide toxicosis.	2004	The Canadian Veterinary Journal	N	N	N	N	N	N	Canada	Y	Y	N	N	Y	N	N	N	N	Y	N	N	N	N	N	N	N	N	N	N	N	N	N	N	N	N	N	N	N	N	N	Y	N	N	N	N	N	N
Effect of untreated, HCl treated or copper and iodine supplemented high glucosinolate mustard (Brassica juncea) meal on nutrient utilization, liver enzymes, thyroid hormones and growth of calves	Tripathi, M K ; Agrawal, I S ; Sharma, S D ; Mishra, D P	Twenty four growing calves were used to evaluate HCl treated (16 ml HCl per kg of meal with increasing the moisture content to almost 40%, diffused for 72 h followed by heating at 180Â°C for 2 h), CuSO4 and KI supplemented (500 mg kg-1 meal) and untreated mustard (Brassica juncea) meal on intake, digestibility of nutrients, calf growth performance, blood constituents, liver enzymes and thyroid ho…	2001	Animal Feed Science and Technology	N	N	N	N	N	N	India	N	Y	N	N	N	Y	N	N	N	N	N	N	N	N	Y	N	N	N	N	N	N	N	N	N	Y	N	N	Y	N	N	N	N	N	N	N	N	N	N
Glutathione peroxidase activity, tissue and soluble selenium content in beef and pork in relation to meat ageing and pig RN phenotype	Daun, C ; Johansson, M ; Önning, G ; Akesson, B	Since glutathione peroxidase (GSHPx) may be important for meat quality, its activity was examined in relation to animal species (beef and pork), muscle type (oxidative and glycolytic), selenium content, meat ageing and RN phenotype in Hampshire crossbred pigs. The GSHPx activity in bovine M. Longissimus dorsi [LD; 1.9 (0.4) U/g, mean (S.D.)] was significantly higher (P<0.001) than in M. Psoas maj…	2001	Food Chemistry	N	N	N	N	N	N	Sweden	N	Y	Y	N	N	N	N	Y	N	N	Y	N	N	N	N	N	N	N	N	N	N	N	N	N	N	N	N	N	Y	N	N	N	N	N	N	N	N	N
Acute lead intoxication in cattle housed in an old battery factory	Ozmen, O ; Mor, F	Six cows died 5 d after the owner put them in an old battery factory. The clinical symptoms were ataxia, blindness, rapid and difficult breathing, increased heart rate, tremors and coma. Necropsy was performed on 1 cow and pieces of metals were observed in the rumen. Serosal vessels of the rumen were hyperemic and slight fluid accumulation was observed in the abdominal cavity. Oedema was seen at …	2004	Veterinary and Human Toxicology	N	N	N	N	N	N	Turkey	Y	Y	Y	N	Y	N	N	N	Y	Y	N	Y	N	N	N	N	Y	N	N	N	N	N	N	N	Y	Y	Y	N	N	Y	N	N	N	N	N	N	N	N
Sensitivity and specificity of serum copper determination for detection of copper deficiency in feeder calves	Tessman, R K ; Lakritz, J ; Tyler, J W ; Casteel, S W ; Williams, J E ; Dew, R K	Objective - To determine the relationship between serum and liver copper concentrations and evaluate serum copper determination for diagnosis of copper deficiency in juvenile beef calves. Design - Cross-sectional study. Animals - 105 juvenile beef calves. Procedure - Copper concentrations were measured in paired liver and serum samples from 6- to 9-month-old beef calves. Regression models that pr…	2001	Journal of The American Veterinary Medical Association	N	N	N	N	N	N	United States	N	Y	N	N	N	N	N	N	N	Y	N	N	N	N	Y	N	N	N	N	N	N	N	N	N	Y	N	N	N	N	N	N	N	N	N	N	N	N	N
The public health implications of farming cattle in areas with high background concentrations of vanadium	Gummow, B ; Botha, C J ; Noordhuizen, J P T M ; Heesterbeek, J A P	Forty-two adult Brahman-cross cattle farmed extensively in two groups, immediately adjacent to and 2 km from a vanadium processing plant respectively, were slaughtered over a 5 year period at a nearby abattoir. Cattle were being exposed to vanadium at close to no-adverse-effect levels. The dose of vanadium that cattle were taking in prior to slaughter was calculated for each animal from environme…	2005	Preventive Veterinary Medicine	N	N	N	N	N	N	South Africa	Y	Y	Y	N	Y	Y	Y	N	Y	Y	Y	Y	N	N	N	N	N	N	N	N	N	N	N	N	N	N	N	N	N	N	N	N	N	N	N	N	N	N
Selenium status in cattle at slaughter: analyses of blood, skeletal muscle, and liver	Pavlata, L ; Pechova, A ; Becvar, O ; Illek, J	The objective of the study was to assess relationships among selenium concentrations in the blood, and liver and diaphragmatic muscle tissues and the activity of glutathione peroxidase (GSH-Px) in whole blood and to decide on the use of these biochemical values in the diagnostics of selenium deficiency in cattle. Samples were collected from 44 cattle at slaughter. Regression and correlation analy…	2001	Acta Veterinaria Brno	N	N	N	N	N	N	Czech Republic	N	Y	N	N	N	N	Y	N	N	Y	Y	N	Y	Y	N	N	N	N	N	N	N	N	N	N	N	N	N	N	Y	N	N	N	N	N	N	N	N	N
Effects of supplementing combinations of inorganic and complexed copper on performance and liver mineral status of beef heifers consuming antagonists	Bailey, J D ; Ansotegui, R P ; Paterson, J A ; Swenson, C K ; Johnson, A B	Performance, immune response, and liver trace mineral status were measured in growing heifers supplemented with different copper (Cu) concentrations and sources when diets contained the Cu antagonists Mo, S, and Fe. Sixty Angus x Hereford heifers were managed in two groups for 112 d and were either individually fed diets and mineral treatments using individual feeding stalls (Stall) or pen-fed gr…	2001	Journal of Animal Science	N	N	N	N	N	N	United States	N	Y	N	N	N	Y	N	N	N	Y	N	N	N	N	N	N	N	N	N	N	N	N	N	N	Y	N	N	N	N	N	N	N	N	Y	N	N	N	N
Sampling of kidneys from cattle and pigs for cadmium analysis	Olsson, I M ; Oskarsson, A	Cadmium accumulates in proximal tubule cells causing a gradient of cadmium through the kidney, which is important to consider when sampling kidney tissue for cadmium analysis. In this study different sampling techniques of cattle and pig kidneys have been tested. Cadmium was determined by dry ashing-FAAS (detection limit 6.0 micrograms l-1, BCR (Community Bureau of Reference) No. 186 3.1 +/- 0.17…	2001	The Analyst	N	N	N	N	N	N	Sweden	N	Y	N	N	N	N	N	N	N	Y	N	N	N	N	N	N	N	N	N	N	N	N	N	N	N	N	N	N	N	Y	N	N	N	N	N	N	N	N
Trace Mineral Supplementation in the Presence of Antagonists on Growth Performance, Health, and Carcass Characteristics of Transport-Stressed Calves	Stanton, T L ; Schutz, D ; Swenson, C	Crossbred steer calves (n = 64) were used in a 2 Ã— 2 factorial arrangement to evaluate two levels of organic trace minerals and two levels of inorganic trace minerals. Calves were fed 28 d on the ranch in two pens of eight head per treatment before a simulated transport stress. After being loaded, hauled 129 km, unloaded with an overnight stand without feed and water, and reloaded, they were shi…	2001	Professional Animal Scientist	N	N	N	N	N	N	United States	N	Y	N	N	N	Y	N	N	N	Y	N	N	N	N	N	N	N	N	N	N	N	N	N	N	Y	Y	N	Y	N	N	Y	N	Y	Y	N	N	N	N
The assessment of biomarkers in sentinel cattle for monitoring vanadium exposure	Gummow, B ; Broek, J ; Kirsten, W F A ; Botha, C J ; Noordhuizen, J P T M ; Heesterbeek, J A P	Various potential biomarkers were sampled for vanadium every 3-4 months from Bos indicus beef cattle farmed extensively immediately adjacent (high exposure (HE) group) and two km away (low exposure (LE) group) from a vanadium processing plant, respectively. Vanadium intake (mg vanadium kg(-1) bwt d(-1)) was modelled using environmental and physiological data as inputs. The vanadium intake ranged …	2006	Journal of Environmental Monitoring	N	N	N	N	N	N	South Africa	Y	Y	N	N	Y	N	Y	N	N	Y	Y	Y	N	Y	N	Y	Y	N	Y	Y	Y	N	N	N	N	N	N	N	N	N	N	N	N	N	N	N	N	N
Evaluation of the diagnostic value of plasma copper levels in cattle	Minatel, L ; Carfagnini, J C	Copper (Cu) is an essential trace element. Depletion of liver-Cu stores leads to clinical or sub-clinical Cu deficiency. Our objective was to evaluate plasma-Cu levels as a diagnostic test for the assessment of Cu status in cattle. We used liver-Cu levels as the gold standard. The chosen cutoff for plasma Cu was 9 mmol/l; two different cutoffs were chosen for liver-Cu: 20 and 10 microg/g dry matt…	2002	Preventive Veterinary Medicine	N	N	N	N	N	N	Argentina	N	Y	N	N	N	N	Y	N	N	Y	N	N	Y	N	N	N	N	N	N	N	N	N	N	N	Y	N	N	N	N	N	N	N	N	N	N	N	N	N
Elimination of residual molybdenum in cattle exposed to high molybdenum forage	Steinke, D R ; Majak, W ; McGillivray, J ; Lysyk, T J	The elimination of molybdenum (Mo) from tissues of cows grazing extremely high Mo forage ( >100 ppm Mo dry weight) at the Highland Valley Copper mine in British Columbia, Canada, was measured to determine when these animals could be accepted for slaughter to produce meat suitable for human consumption. Molybdenum levels in muscle and fat were 10-fold lower than those in liver tissue. The results …	2006	Canadian Journal of Animal Science	N	N	N	N	N	N	Canada	Y	Y	Y	N	Y	Y	N	N	Y	Y	Y	N	N	N	N	N	N	N	N	N	N	N	Y	N	N	N	N	N	N	N	N	N	N	Y	N	N	N	N
Arsenic and metaldehyde toxicosis in a beef herd	Valentine, B A ; Rumbeiha, W K ; Hensley, T S ; Halse, R R	Over a 12-day period, 13 animals in a herd of 110 beef cattle developed ataxia with profound muscle fasciculations progressing to recumbency. Twelve animals (5 adults and 7 calves from 8-10 months of age) died, and 1 cow was euthanized. Hemorrhagic diarrhea occurred in some, but not all, animals. The onset of clinical signs was at least 12 hours after the cattle had gained access to contents of o…	2007	Journal of Veterinary Diagnostic Investigation	N	N	N	N	N	N	United States	Y	Y	N	N	Y	N	N	N	N	Y	N	Y	N	N	N	N	N	N	N	N	N	N	N	N	N	N	N	N	N	N	N	Y	N	N	N	N	N	N
Sodium fluoride/copper naphthenate toxicosis in cattle	DeBey, B M ; Jacob, B ; Oehme, F W ; Imerman, P	Fourteen cattle on a Kansas pasture died from ingestion of a wood preservative compound containing sodium fluoride and copper naphthenate. Clinical signs included depression, anorexia, ataxia, diarrhea, and recumbency. Grossly visible lesions included perirenal edema, pale kidneys, and forestomach ulceration. All 3 cows that had postmortem evaluations had extensive renal cortical tubular necrosis…	2007	Journal of Veterinary Diagnostic Investigation	N	N	N	N	N	N	United States	Y	Y	N	N	Y	N	N	N	N	Y	N	Y	N	N	N	N	N	N	N	N	N	N	N	N	N	N	N	N	N	N	N	N	N	N	N	N	N	N
Lead, cadmium, arsenic, copper, and zinc contents in the hair of cattle living in the area contaminated by a copper smelter in 2006 - 2008	Rogowska, K A ; Monkiewicz, J ; Grosicki, A	The goal of the present studies was to determine the exogenous and endogenous reserves of lead, cadmium, arsenic, copper, and zinc. Examinations were carried out in 2006 (N=19), 2007 (N=20), and 2008 (N=20). Hair samples were collected from the back part of the Limousine cattle pastured in the vicinity of the Glogow copper smelter. The cows, aged 4 to 5 years, were reared on green pastures. In 20…	2009	Bulletin of the Veterinary Institute in Pulawy	N	N	N	N	N	N	Poland	Y	Y	N	N	Y	N	N	N	N	N	N	N	N	N	N	Y	N	N	N	N	N	N	N	N	Y	Y	Y	N	N	Y	N	Y	N	N	N	N	N	N
Interaction of dietary zinc and growth implants on weight gain, carcass traits and zinc in tissues of growing beef steers and heifers	Huerta, M ; Kincaid, R L ; Cronrath, J D ; Busboom, J ; Johnson, A B ; Swenson, C K	In two separate studies, 60 beef heifers (379 kg BW) and 60 beef steers (348 kg BW) were randomly assigned to six treatments in 2 Ã— 3 factorial arrangements. The treatments were with or without SynovexÂ® implants combined with either a control diet or diets supplemented with 200 ppm Zn from ZnSO4 or zinc methionine (Zn-Met). Near the mid-point of the feeding periods, cattle were vaccinated with …	2002	Animal Feed Science and Technology	N	N	N	N	N	N	United States	N	Y	N	N	N	Y	Y	N	N	Y	N	N	N	N	Y	N	N	N	N	N	N	N	N	N	Y	Y	N	N	N	N	N	N	N	N	N	N	N	N
Accumulation of trace elements in cattle from rural and industrial areas in Belgium	Waegeneers, N ; Pizzolon, J-C ; Hoenig, M ; Temmerman, L	Trace element concentrations were determined in meat, kidney and liver tissue of cattle, which had resided more than 18 months in areas historically contaminated by emissions from the non-ferrous metal industry or in regions with normal background metal contamination levels in Belgium. Trace element levels were determined by inductively coupled plasma-mass spectrometry. Lead, arsenic and cadmium …	2009	Food additives & contaminants. Part A	N	N	N	N	N	N	Belgium	Y	Y	Y	N	Y	N	Y	N	Y	Y	Y	Y	N	N	N	N	N	N	N	N	N	N	N	N	Y	Y	Y	N	N	Y	N	Y	N	N	N	N	N	N
Comparison of blood lead and blood and plasma o-aminolevulinic acid concentrations as biomarkers for lead poisoning in cattle	Kang, H G ; Bischoff, K ; Ebel, J G ; Cha, S H ; McCardle, J ; Choi, C U	Lead (Pb) concentrations in whole blood and Î´-aminolevulinic acid (ALA) concentrations in plasma and whole blood from 37 cattle with suspected Pb exposure were determined in order to investigate the usefulness of ALA as a biological indicator for Pb poisoning in cattle. Cows were divided into 4 groups based on blood Pb, as follows: <30Â ppb (group 1), 30-100Â ppb (group 2), 100-300Â ppb (group 3…	2010	Journal of Veterinary Diagnostic Investigation	N	N	N	N	N	N	United States	Y	Y	N	N	Y	N	N	N	N	N	N	N	Y	Y	N	N	N	N	N	N	N	N	N	N	N	N	Y	N	N	N	N	N	N	N	N	N	N	N
Assessment of levels of V, Cr, Mn, Sr, Cd, Pb and U in bovine meat	Ambushe, A A ; Hlongwane, M M ; McCrindle, R I ; McCrindle, C M E	Pollution of the environment with heavy metals can be a serious problem. In SouthAfrica, particularly, there are many sources of heavy metals, often due to smelter and mining activities. This has led to toxic metals in the environment that directly affect air, water and food. The presence of heavy metal residues in foodstuffs is potentially hazardous tohumansand animals. Heavy metals accumulate i…	2012	South African Journal of Chemistry	N	N	N	N	N	N	South Africa	Y	Y	Y	N	Y	N	N	N	Y	Y	Y	Y	N	N	N	N	N	N	N	Y	N	N	Y	N	N	N	Y	N	N	Y	Y	N	N	N	N	Y	N	N
Risks of mining residues: Intentional inorganic arsenic poisoning in cattle	Soler-Rodriguez, F ; Hernandez-Moreno, D ; Oropesa-Jimenez, A L ; Perez-Lopez, M	Arsenic has been a major cause of poisoning in domestic animals, especially in cattle, though it has been declining since the ban of many of its compounds. Incidents are anecdotal today. This paper reports a case of intentional poisoning in cattle occurred in a farm in Barruecopardo (Salamanca). Seven adult cows were affected. Four died, with a condition characterized by apathy, prostration, loss…	2012	Revista de Toxicologia	N	N	N	N	N	N	Spain	Y	Y	Y	N	Y	N	N	N	Y	Y	N	Y	N	N	N	N	N	N	N	N	N	N	N	N	N	N	N	N	N	N	N	Y	N	N	N	N	N	N
Accumulation and detoxification of metals and arsenic in tissues of cattle (Bos taurus), and the risks for human consumption	Roggeman, S ; Boeck, G ; Cock, H ; Blust, R ; Bervoets, L	The aim of this study was to investigate metal accumulation and detoxification processes in cattle from polluted and unpolluted areas. Therefore dairy cows from farms and free ranging Galloway cows from nature reserves were used as study animals. The concentrations of Ag, Cd, Pb, Al, Cr, Mn, Fe, Co, Ni, Cu, Zn and As were determined in muscle, kidney, liver and lungs of cattle from polluted and r…	2014	The Science of The Total Environment	N	N	N	N	N	N	Belgium	Y	Y	Y	N	Y	N	Y	N	Y	Y	Y	Y	N	N	N	N	Y	N	N	N	N	N	N	N	Y	Y	Y	Y	N	Y	Y	N	Y	N	Y	Y	N	Y
Lead poisoning in cattle and chickens in the state of Para, Brazil	Barbosa, J D ; Bomjardim, H A ; Campos, K F ; Duarte, M D ; Bezerra-Junior, P S ; Gava, A ; Salvarani, F M ; Oliveira, C M C	The present study describes the occurrence of lead poisoning in cattle and chickens in Pará, Brazil. In a lot composed of 80 calves from a dairy herd, 10 animals became sick and nine died, but one animal recovered after being removed from the paddock. Upon inspection of this paddock, the presence of truck batteries used to store energy captured by solar panels was found. The clinical signs observ…	2014	Pesquisa Veterinaria Brasileira	N	N	N	N	N	N	Brazil	Y	Y	N	N	Y	N	N	N	N	Y	N	Y	N	N	N	N	N	N	N	N	N	N	N	N	N	N	Y	N	N	N	N	N	N	N	N	N	N	N
Lead isotope profiling in dairy calves	Buchweitz, J ; McClure-Brinton, K ; Zyskowski, J ; Stensen, L ; Lehner, A	Lead (Pb) is a common cause of heavy metal poisonings in cattle. Sources of Pb on farms include crankcase oil, machinery grease, batteries, plumbing, and paint chips. Consequently, consumption of Pb from these sources may negatively impact animal health and Pb may be inadvertently introduced into the food supply. Therefore, the scope of poisoning incidents must be clearly assessed and sources of …	2015	Regulatory Toxicology and Pharmacology	N	N	N	N	N	N	United States	Y	Y	N	N	Y	N	N	N	N	N	N	N	N	Y	N	N	N	N	N	N	N	N	N	N	N	N	Y	N	N	N	N	N	N	N	N	N	N	N
Comparison of blood and tissue lead concentrations from cattle with known lead exposure.	Bischoff, K ; Hillebrandt, J ; Erb, H N ; Thompson, B ; Johns, S	Blood lead (Pb) is used to diagnose Pb poisoning and exposure in cattle, but there are limited data comparing circulating Pb with concentrations in beef from the same cattle. This study determines whether there is a correlation between blood Pb and tissue Pb concentrations in accidentally exposed cattle. Pb analyses were carried out on ante-mortem blood and post-mortem tissues (including, if avai…	2016	Food additives & contaminants. Part A	N	N	N	N	N	N	United States	Y	Y	Y	N	Y	N	N	N	Y	Y	Y	Y	N	Y	N	N	N	N	N	Y	Y	N	N	N	N	N	Y	N	N	N	N	N	N	N	N	N	N	N
Vascular injury in spontaneous subacute toxicosis caused by organic arsenic in cattle	Goncalves, M A ; Cruz, R A S ; Reis, M O ; Pavarini, S P ; Sonne, L ; Driemeier, D	ABSTRACT: Monosodium methanearsonate (MSMA) is an organic form of arsenic present in the formulations of some herbicides. Accidental ingestion of pasture contaminated with arsenic may lead to toxicosis in cattle. Almost 200 head of cattle maintained in an area sprayed with MSMA presented with intense diarrhea and dehydration after grazing. Subsequently, 16 of these animals died. Toxic levels of a…	2017	Pesquisa Veterinaria Brasileira	N	N	N	N	N	N	Brazil	Y	Y	N	N	Y	N	N	N	N	Y	Y	Y	N	N	N	N	N	N	N	N	N	N	N	N	N	N	N	N	N	N	N	Y	N	N	N	N	N	N
Impact of the breed-specific characteristics on the metabolism and heavy metal accumulation in the organs and tissues of calves	Temiraev, R B ; Kononenko, S I ; Kozyrev, S G ; Baeva, A A ; Bobyleva, L A ; Kalabekov, A L	The major sources of forage pollution with heavy metals in the Republic of North Ossetia (RNO) â€“ Alania are the non-ferrous industry facilities. These toxic agents are harmful for animal health; therefore, studies on better adaptation of animals to the accumulation of heavy metals in organs and tissues, regarding specific features of a breed, are important for beef production. The goal of our s…	2017	Journal of Pharmaceutical Sciences and Research	N	N	N	N	N	N	Russia	Y	Y	Y	N	Y	Y	Y	N	Y	Y	Y	Y	N	N	N	N	Y	N	N	Y	N	N	N	Y	N	Y	Y	N	N	Y	N	N	N	N	N	N	N	N
Acute lead arsenate poisoning in beef cattle in Uruguay	Schild, C O ; Giannitti, F ; Medeiros, R M T ; Silveira, C S ; Caffarena, R D ; Poppenga, R H ; Riet-Correa, F	We describe and illustrate lesions in an outbreak of lead arsenate poisoning in beef cattle that ingested pesticide residues stored in an abandoned building of a former orange orchard. Of 70 exposed cattle, 14 had diarrhea, paresis, ataxia, recumbency, and/or seizures. Ten of the affected animals died after a clinical course of 12-18â€‰h. Pathologic findings in 3 steers included extensive necrohe…	2019	Journal of Veterinary Diagnostic Investigation	N	N	N	N	N	N	Uruguay	Y	Y	N	N	Y	N	N	N	N	Y	N	N	N	N	N	N	N	N	N	N	N	N	N	N	N	N	Y	N	N	N	N	Y	N	N	N	N	N	N
Heavy metal contents in beef cattle grazing in landfill of Makassar city, Indonesia	Ako, A ; Utamy, R F ; Nompo, S ; Khaerani, P I ; Sema ; Rahmawati ; Hasan, S	The study analyzed heavy metal contents found in the beef cattle grazing in Landfill of Makassar City, Indonesia. The experiments samples were obtained from two different periods of grazing. One period was 2- and the other was 5-year-grazing with a total of 15 cattle, grazing in the landfill. Blood, feces, meat and liver were sampled to measure lead and cadmium contents. The result revealed Pb co…	2019	Online Journal of Biological Sciences	N	N	N	N	N	N	Indonesia	Y	Y	Y	N	Y	N	N	N	Y	Y	Y	N	N	Y	N	N	N	N	N	N	N	N	N	N	N	N	Y	N	N	Y	N	N	N	N	N	N	N	N
Lead toxicity in a suckler calf	George, A	A three-month-old male suckler calf presented with a history of acute recumbency, anorexia, hypersalivation and subsequent central blindness. The calf was in a group at grass near an old quarry, so concerns were raised regarding primary lead toxicity and supportive treatment implemented. Unfortunately, this treatment proved unsuccessful and the calf passed away. A damaged lead-acid car battery wa…	2020	Veterinary Record Case Reports	N	N	N	N	N	N	United Kingdom	Y	Y	N	N	Y	N	N	N	N	N	N	Y	N	N	N	N	N	N	N	N	N	N	N	N	N	N	Y	N	N	N	N	N	N	N	N	N	N	N
Glutathione peroxidase activity, and content of total and soluble selenium in five bovine and porcine organs used in meat production	Daun, C ; Akesson, B	Glutathione peroxidase (GSHPx) activity, and total and soluble selenium content were compared in five bovine and porcine organs. The highest GSHPx activity in porcine tissues was found in the liver (35.0 U/g), spleen (29.3 U/g) and kidney (27.3 U/g) with much lower values in the heart (1.8 U/g) and diaphragm (0.8 U/g). A different pattern with lower inter-organ variation in GSHPx activity was obs…	2004	Meat Science	N	N	N	N	N	N	Sweden	N	Y	Y	N	N	N	N	Y	N	Y	Y	Y	N	N	N	N	N	Y	Y	N	N	N	N	N	N	N	N	N	Y	N	N	N	N	N	N	N	N	N
Two intraruminal copper boli in the prevention of bovine molybdenosis caused by environmental contamination	Deprez, P ; Meester, R ; Schrijvers, D ; Deurinck, M	In this study, the efficacy of intraruminal copper boli in the prevention of molybdenosis in cattle caused by environmental contamination was examined. The efficacy and safety of a high- and a low-dose intraruminal copper bolus were tested. Both treatments maintained copper serum levels within normal limits. The high-dose treatment caused very significant (P<0.001) differences in serum copper lev…	2003	Vlaams Diergeneeskundig Tijdschrift	N	N	N	N	N	N	Belgium	Y	Y	N	N	Y	Y	N	N	N	N	N	N	N	N	Y	N	N	N	N	N	N	N	N	N	Y	N	N	N	N	N	N	N	N	N	N	N	N	N
Effect of supranutritional and organically bound selenium on performance, carcass characteristics, and selenium distribution in finishing beef steers	Lawler, T L ; Taylor, J B ; Finley, J W ; Caton, J S	Dietary selenium influences the Se content in edible muscle of beef cattle. Limited data are available to describe the effects that feeds naturally high in Se have on production, carcass characteristics, and Se distribution in terminal tissues. Therefore, 43 crossbred steers (BW = 351 +/- 24 kg) were stratified by BW and assigned to one of four dietary treatments: Se adequate (CON; n = 12), Se pr…	2004	Journal of Animal Science	N	N	N	N	N	N	United States	N	Y	Y	N	N	Y	N	Y	N	Y	Y	Y	N	N	N	Y	N	N	Y	N	N	N	N	N	N	N	N	N	Y	N	N	N	N	N	N	N	N	N
The intake of heavy metals originating from colour paints and their incorporation in organs and tissues of heifers	Bellof, G ; Wolf, A ; Knoppler, H-O ; Tenhumberg, H	In a feeding trial the effect of heavy metals as lead, cadmium and zinc originating from colour paints was investigated. The study included 30 early pregnant heifers subdivided in five groups with six animals each with an average body weight of 419 kgs. During the testing period the trial was carried out in a three factorial fashion with two time sections: section one - mineral supplementation an…	2000	Deutsche Tierarztliche Wochenschrift	N	N	N	N	N	N	Germany	Y	Y	N	N	Y	Y	N	N	N	Y	Y	Y	N	N	N	N	N	N	N	Y	N	N	N	N	N	N	Y	N	N	N	N	N	N	N	N	N	N	N
Lead poisoning in veal calves due to ingestion of lead-bearing paint	Braun, U ; Forrer, R ; Gansohr, B ; Odermatt, W ; Diem, F ; Gohm, D	This report describes lead poisoning in veal calves, which had licked a wooden wall painted with lead-bearing paint Within one year, nine of approximately 30 calves died with consistent clinical signs. Affected calves appeared healthy prior to the sudden onset of convulsions that led to their death, usually before the attending veterinarian arrived. One calf with signs of central nervous system d…	2000	Praktische Tierarzt	N	N	N	N	N	N	Switzerland	Y	Y	N	N	Y	N	N	N	N	N	N	Y	N	Y	N	N	N	N	N	N	N	N	N	N	N	N	Y	N	N	N	N	N	N	N	N	N	N	N
Lead poisoning in calves due to old white lead paint	Sydler, T ; Iten, C ; Bisig, V ; Baumgartner, M R ; Iten, P X	A case of poisoning by chronic ingestion of lead in calves with a peracute clinical course is described. The source of lead was a prime coat of white lead on old white painted doors. These doors originated from an institution for aged people and had been used as pen walls for fattening calves. About 12 weeks later five animals died within hours after onset of CNS-symptoms. The post mortem examina…	2001	Schweizer Archiv fur Tierheilkunde	N	N	N	N	N	N	Switzerland	Y	Y	N	N	Y	N	N	N	N	Y	N	Y	N	N	N	N	N	N	N	N	N	N	N	N	N	N	Y	N	N	N	N	N	N	N	N	N	N	N
Blood selenium level and glutathione peroxidase activity as affected by high level of selenium supplementation in cattle and buffaloes: A comparative study	Datt, C ; Chhabra, A	An experiment was conducted in order to study the effect of level of dietary selenium (Se) on blood Se concentration and erythrocyte glutathione peroxidase (GSH-Px;EC1.11.1.9) activity in cattle and buffaloes. For this, 10 male calves of crossbred cattle (Karan Fries) were randomly distributed into 2 groups of 5 animals each. Likewise, 10 male calves of Murrah buffaloes were divided into 2 groups…	2004	Indian Journal of Animal Sciences	N	N	N	N	N	N	India	N	Y	N	N	N	Y	N	N	N	N	N	N	N	Y	N	N	N	N	N	N	N	N	N	N	N	N	N	N	Y	N	N	N	N	N	N	N	N	N
Influence of age and production type on liver copper concentrations in calves	Puschner, B ; Thurmond, M C ; Choi, Y-K	A retrospective study of necropsy reports was undertaken to assess the relation between liver copper concentration and age, sex, and production class for calves that did not have a history compatible with copper toxicosis or with copper deficiency. Results of a generalized least squares regression analysis of 601 records found that copper concentration was as much as 60 mg/kg wet weight higher fo…	2004	Journal of Veterinary Diagnostic Investigation	N	N	N	N	N	N	United States	N	Y	N	N	N	N	Y	N	N	Y	N	N	N	N	N	N	N	N	N	N	N	N	N	N	Y	N	N	N	N	N	N	N	N	N	N	N	N	N
Influence of age, sex, and production class on liver zinc concentration in calves	Puschner, B ; Choi, Y-K ; Tegzes, J H ; Thurmond, M C	Determination of zinc concentrations in the liver of calves and young stock is commonly requested by practitioners and nutritionists to assess whether they receive an appropriate amount of zinc in their diet. However, interpretation of liver zinc concentrations is currently based on information reported for adult cattle for which the health status was unknown and irrespective of production class,…	2004	Journal of Veterinary Diagnostic Investigation	N	N	N	N	N	N	United States	N	Y	N	N	N	N	Y	N	N	Y	N	N	N	N	N	N	N	N	N	N	N	N	N	N	N	Y	N	N	N	N	N	N	N	N	N	N	N	N
Lead Poisoning in Cattle Held in a Military Training area	Guagnini, F S ; Correa, A ; Pescador, C A ; Colodel, E M ; Panziera, W ; Dalto, A ; Driemeier, D	Background: Lead poisoning is one of the major toxic diseases of cattle. Contamination occurs with ingestion of products containing lead, especially batteries, or through contaminated pastures and water sources. Clinical signs are neurological and necropsy findings and histopathological changes may vary depending on the clinical presentation. Although the disease is widely reported in the literat…	2018	Acta Scientiae Veterinariae	N	N	N	N	N	N	Brazil	Y	Y	N	N	Y	N	N	N	N	Y	N	Y	N	N	N	N	N	N	N	N	N	N	N	N	N	N	Y	N	N	N	N	N	N	N	N	N	N	N
Concentrations of cadmium, lead and zinc in livestock feed and organs around a metal production centre in eastern Kazakhstan	Farmer, A A ; Farmer, A M	This paper presents results of analysis of animal feed and meat (cattle, horse and sheep) products from a metal processing region (Oskemen) in east Kazakhstan. Samples were collected from a range of districts of differing distances from the main source of anthropogenic pollution and with differing underlying metal-containing geologies. Analyses for cadmium, lead and zinc revealed high concentrati…	2000	The Science of The Total Environment	N	N	N	N	N	N	Kazakhstan	Y	Y	Y	Y	Y	Y	N	N	Y	Y	Y	Y	N	N	N	Y	Y	N	N	N	N	N	N	N	N	Y	Y	N	N	Y	N	N	N	N	N	N	N	N
Mercury levels in environmental and bio-samples of cattle at Eloor industrial belt, Kerala	Thirunavukkarasu, A ; Gopakumar, N ; Chandrasekaran Nair, A M	A study was carried out to assess the extent of mercury pollution by the industries at Eloor industrial belt, Kerala State. Eloor industrial area was divided in to Eloor East, North and South. Field samples like sludge, water and fodder and bio-samples like blood, urine and dung were collected from adult cattle of these areas. The samples were analysed for the level of mercury in them. The data o…	2002	Indian Journal of Animal Sciences	N	N	N	N	N	N	India	Y	Y	Y	Y	Y	Y	N	N	Y	N	N	N	N	Y	N	N	N	N	N	N	N	N	N	N	N	N	N	N	N	N	N	N	N	N	N	N	Y	N
Toxic and essential trace metals in muscle, liver and kidney of bovines from a polluted area of Morocco	Sedki, A ; Lekouch, N ; Gamon, S ; Pineau, A	Toxic and essential trace metals were measured in muscle, bone, liver and kidney of bovine grazing on the municipal wastewater spreading field of Marrakech City (Morocco). Bovines were found to be seriously contaminated by toxic metals, especially cadmium, and levels were higher in liver and kidney, specific target organs for metal bioaccumulation. The high cadmium content seemed to contribute to…	2003	The Science of The Total Environment	N	N	N	N	N	N	Morocco	Y	Y	Y	Y	Y	Y	N	N	Y	Y	Y	Y	N	N	N	N	N	N	N	Y	N	N	N	N	Y	Y	N	N	N	Y	N	N	N	N	N	N	N	N
Copper and health status of cattle grazing high-molybdenum forage from a reclaimed mine tailing site	Gardner, W C ; Broersma, K ; Popp, J D ; Mir, Z ; Mir, P S ; Buckley, W T	High concentrations (21-44 mg kg-1 dry matter) of Mo have been identified in forage in several reclaimed mining areas in British Columbia. Since Mo concentrations greater than 5 mg kg-1 in forage dry matter may result in molybdenosis because of a secondary Cu deficiency in ruminants, a study was undertaken to determine if cattle can safely graze the reclaimed land. For 12-wk grazing periods in 19…	2003	Canadian Journal of Animal Science	N	N	N	N	N	N	Canada	Y	Y	N	Y	Y	Y	Y	N	N	Y	N	N	N	N	Y	N	N	N	N	N	N	N	N	N	Y	N	N	N	N	N	N	N	N	Y	N	N	N	N
A field study conducted at Kidston Gold Mine, to evaluate the impact of arsenic and zinc from mine tailing to grazing cattle	Bruce, S L ; Noller, B N ; Grigg, A H ; Mullen, B F ; Mulligan, D R ; Ritchie, P J ; Currey, N ; Ng, J C	The grazing trial at Kidston Gold Mine, North Queensland, was aimed specifically to assess the uptake of metals from the tailing and the potential for unacceptable contamination of saleable meat. Further aims included estimating metal dose rates and identifying potential exposure pathways including plant uptake of heavy metals, mine tailings adhered to plants and direct ingestion of mine tailing.…	2003	Toxicology Letters	N	N	N	N	N	N	Australia	Y	Y	Y	Y	Y	Y	N	N	Y	Y	Y	N	N	Y	N	N	N	N	N	N	N	N	N	N	N	Y	Y	N	Y	Y	N	Y	Y	N	Y	Y	Y	N
Genetic variation in serum copper concentration in Angus cattle	Morris, C A ; Amyes, N C ; Hickey, S M	Following the discovery of low serum copper (Cu) concentrations in 9-month-old beef calves at pasture in autumn (50% of animals had values < 7.5Î¼mol/l), genetic variation in serum Cu concentration was studied in an experimental Angus herd in New Zealand, monitoring at intervals from about 7 to 17 months of age. The study was initiated in autumn when animals were supplemented with zinc (Zn) salts…	2006	Animal Science	N	N	N	N	N	N	New Zealand	N	Y	N	N	N	Y	Y	N	N	N	N	N	N	N	Y	N	N	N	N	N	N	N	N	N	Y	Y	N	N	N	N	N	N	N	N	N	N	N	N
Clinical signs in cattle grazing high molybdenum forage	Majak, W ; Steinke, D ; McGillivray, J ; Lysyk, T	Revegetation and sustainable cattle grazing are major objectives in the reclamation of mine tailings at the Highland Valley Copper mine in British Columbia, Canada. A total of 84 cow-calf pairs grazed forage extremely high in molybdenum (Mo) for 11 weeks in the summer and fall for 3 consecutive years (1999-2001). The average stocking rate was 0.63 ha AUM-1. The animals' diet consisted primarily o…	2004	Journal of Range Management	N	N	N	N	N	N	Canada	Y	Y	N	Y	Y	Y	N	N	N	Y	N	N	N	N	Y	N	N	N	N	N	N	N	N	N	Y	N	N	N	N	N	N	N	N	Y	N	N	N	N
Lead poisoning in cattle grazing pasture contaminated by industrial waste	Lemos, R A A ; Driemeier, D ; Guimaras, E B ; Dutra, I S ; Mori, A E ; Barros, C S L	Lead poisoning is described in a herd of 120 Nelore cows of which 35 were affected. All affected cows died after a clinical course of 2-7 d with clinical signs related to cortical neurological disturbances. The source of Pb was fumes from a car battery recycling plant which has had a failure in its filtering system. Lead concentrations in liver and kidneys of 2 cows, in soil; and in grass where t…	2004	Veterinary and Human Toxicology	N	N	N	N	N	N	Brazil	Y	Y	N	Y	Y	Y	N	N	N	Y	N	Y	N	N	N	N	N	N	N	N	N	N	N	N	N	N	Y	N	N	N	N	N	N	N	N	N	N	N
Effects of spent composts of selenium-enriched mushroom and sodium selenite on plasma glutathione peroxidase activity and selenium deposition in finishing Hanwoo steers	Lee, S H ; Park, B Y ; Lee, S S ; Choi, N J ; Lee, J H ; Yeo, J M ; Ha, J K ; Maeng, W J ; Kim, W Y	Effects of spent composts of selenium-enriched mushroom (Se-SMC) on plasma glutathione peroxidase (GSH-Px) activity and selenium (Se) deposition in finishing Hanwoo (Bos taurus coreanae) steers were investigated. Twenty-five Hanwoo steers (average body weight = 613 kg, average age = 22 months) were allotted to treatments in five groups of five steers per pen for 12 weeks preceding slaughter. Trea…	2006	Asian-Australasian Journal of Animal Sciences	N	N	N	N	N	N	Korea	N	Y	N	N	N	Y	N	N	N	Y	Y	N	Y	Y	N	N	N	N	N	N	N	N	N	N	N	N	N	N	Y	N	N	N	N	N	N	N	N	N
Arsenic poisoning in cattle of Himachal Pradesh	Telang, R S ; Mandial, R K ; Gupta, V K ; Chahota, R	A wide range of toxicants from various sources surround the livestock population (Radostits et al., 1994). Amongst the toxicants, heavy metals like arsenic and lead are widespread and dangerous.. Arsenic is widely used in various forms like weedicides, insecticides, pesticides and medicaments (Sandhu and Brar, 2000). Arsenic occurs in many forms and is easily available in the name of "sankhia "(a…	2005	Indian Veterinary Journal	N	N	N	N	N	N	India	Y	Y	N	Y	Y	N	N	N	N	N	N	N	N	N	N	N	N	N	N	N	N	N	N	N	N	N	N	N	N	N	N	Y	N	N	N	N	N	N
Detection of heavy metals and DDT in the muscles and organs of cattle in Yucatan, Mexico	Vidal, V M A ; Ruelas, A F C ; Chale, F H ; Guerrero, L A C ; Ancona, D A B	The purpose of this research was to determine copper (Cu), lead (Pb), cadmium (Cd), mercury (Hg), arsenic (As), dichlorodiphenyl-trichloroethane (DDT), and DDT metabolites, in the muscles and organs of cattle slaughtered in Mérida, Yucatan, Mexico, during 13 months. Pectoral muscle, kidney and liver were sampled in the Faculty of Veterinary Medicine and Animal Husbandry Processing Plant (RVet) (n…	2007	Tecnica Pecuaria en Mexico	N	N	N	N	N	N	Mexico	Y	Y	Y	Y	Y	N	N	N	Y	Y	Y	Y	N	N	N	N	N	N	N	N	N	N	N	N	Y	N	Y	N	N	Y	N	Y	N	N	N	N	Y	N
Copper deficiency in feedlot cattle	Karapinar, T ; Dabak, M ; Demirci, Y ; Balikci, E	This study was conducted on 25 animals randomly selected from a herd with 40 feedlot cattle, which had poor growth, rough hair coat, and change in the colour of the hair coat. Blood samples were collected from the vena jugularis into the tubes containing Na2EDTA for the determination of plasma copper concentration and blood profile. Feed samples were also tested for copper, zinc, and molybdenum c…	2007	Bulletin of the Veterinary Institute in Pulawy	N	N	N	N	N	N	Turkey	N	Y	N	N	N	Y	N	N	N	N	N	N	Y	N	N	N	N	N	N	N	N	N	N	N	Y	N	N	N	N	N	N	N	N	N	N	N	N	N
Effects of different selenium sources on performance, carcass characteristics, plasma glutathione peroxidase activity and selenium deposition in finishing hanwoo steers	Lee, S H ; Park, B Y ; Yeo, J M ; Lee, S S ; Lee, J H ; Ha, J K ; Kim, W Y	This study was conducted to determine effects of different selenium (Se) sources on performance, carcass characteristics, blood measures (whole blood Se concentration and plasma glutathione peroxidase (GSH-Px) activity), and Se concentrations in tissues of finishing Hanwoo steers (Korean native steers). Twenty finishing Hanwoo steers (average body weight = 536Â±23.4 kg, average age = approximatel…	2007	Asian-Australasian Journal of Animal Sciences	N	N	N	N	N	N	Korea	N	Y	Y	N	N	Y	N	Y	N	Y	Y	N	Y	Y	N	N	N	N	N	N	N	N	N	N	N	N	N	N	Y	N	N	N	N	N	N	N	N	N
An evaluation of the effect of clotting on the relationship between copper and caeruloplasmin in bovine blood	Laven, R A ; Livesey, C T	The ratio of caeruloplasmin activity to copper concentration (CP:Cu) has been suggested as a more accurate determinant of the requirement for additional copper than plasma or liver copper concentrations. Although this test has no peer-reviewed evidence of efficacy, it has been used by a large number of UK veterinarians. However, the available test uses a serum caeruloplasmin (sCP) activity to pla…	2007	The Veterinary Journal	N	N	N	N	N	N	United Kingdom	N	Y	N	N	N	N	N	N	N	N	N	N	Y	N	Y	N	N	N	N	N	N	N	N	N	Y	N	N	N	N	N	N	N	N	N	N	N	N	N
The assessment of blood copper status in cattle: a comparison of measurements of caeruloplasmin and elemental copper in serum and plasma	Laven, R A ; Lawrence, K E ; Livesey, C T	AIM: To evaluate the effect of test, either copper (Cu) concentration or caeruloplasmin (CP) activity, and sample type, either serum or plasma, on the diagnosis of blood Cu status in cattle. METHODS: Paired serum and heparinised plasma samples taken from 125 cattle in 13 herds were tested for Cu concentration and CP activity. The individual results for serum Cu concentration and serum and plasma …	2007	New Zealand Veterinary Journal	N	N	N	N	N	N	New Zealand	N	Y	N	N	N	N	N	N	N	N	N	N	Y	N	Y	N	N	N	N	N	N	N	N	N	Y	N	N	N	N	N	N	N	N	N	N	N	N	N
Lead profile in blood and hair from cattle, environmentally exposed to lead around Isfahan oil industry, Iran	Pourjafar, M ; Rahnama, R ; Shakhse-Niaie, M	This survey aimed at acquainting the amount of dairy farms lead pollution around the Isfahan oil industry. Dairy farms those were in distant less than 20 km were identified and divided into four groups. viz farms located in radial zone of 0.5-2.5, 2.5-5, 5-7.5 and 7.5-13.5 km, respectively considered as group A, B, C and D. Group E (control farms) was in nonpolluting places in the east of Isfahan…	2008	Asian Journal of Animal and Veterinary Advances	N	N	N	N	N	N	Iran	Y	Y	Y	Y	Y	N	N	N	Y	N	N	N	N	Y	N	Y	N	N	N	N	N	N	N	N	N	N	Y	N	N	N	N	N	N	N	N	N	N	N
The European maximum level for cadmium in bovine kidneys is in Belgium only realistic for cattle up to 2 years of age	Waegeneers, N ; Pizzolon, J-C ; Hoenig, M ; Temmerman, L	The effect of animal age on concentrations of cadmium, lead, arsenic, copper and zinc in bovine tissues (meat, kidney and liver) sampled from animals reared in contaminated areas or reference regions in Belgium was investigated. For cadmium concentrations in meat samples analysis of variance (ANOVA) showed an increasing trend with age. In addition, a significant positive linear relation (p &lt; 0…	2009	Food additives & contaminants. Part A	N	N	N	N	N	N	Belgium	Y	Y	Y	Y	Y	N	Y	N	Y	Y	Y	Y	N	N	N	N	N	N	N	N	N	N	N	N	Y	Y	Y	N	N	Y	N	Y	N	N	N	N	N	N
Parenteral selenium and vitamin e supplementation of weaned beef calves	Swecker-Jr, W S ; Hunter, K H ; Shanklin, R K ; Scaglia, G ; Fiske, D A ; Fontenot, J P	Background: The weaning process in beef calves elicits physiological stress responses that can negatively affect performance and health. Supplementation of vitamins and minerals, particularly selenium (Se) and vitamin E, might be warranted. Hypothesis: That parenteral administration of Se or vitamin E would correct or prevent deficiencies of these nutrients in postweaned beef calves during a back…	2008	Journal of Veterinary Internal Medicine	N	N	N	N	N	N	United States	N	Y	N	N	N	Y	N	N	N	N	N	N	N	N	Y	N	N	N	N	N	N	N	N	N	N	N	N	N	Y	N	N	N	N	N	N	N	N	N
Food chain transfer of cadmium and lead to cattle in a lead-zinc smelter in Guizhou, China	Cai, Q ; Long, M-L ; Zhu, M ; Zhou, Q-Z ; Zhang, L ; Liu, J	Cadmium (Cd) and Lead (Pb) are environmental pollutants. Environmental samples and bovine tissues were collected from the areas around a lead-zinc smelter in Guizhou, China for Cd, Pb, zinc (Zn) and copper (Cu) analysis. Cd in soil (10 mg/kg) and feed (6.6 mg/kg) from the polluted areas was 10 times higher than the Chinese Standards, resulting in higher Cd in bovine kidney (38 mg/kg) and liver (2…	2009	Environmental Pollution	N	N	N	N	N	N	China	Y	Y	Y	Y	Y	Y	N	N	Y	Y	Y	Y	N	N	N	N	N	N	N	N	N	N	N	N	Y	Y	Y	N	N	Y	N	N	N	N	N	N	N	N
Mercury residues in free-grazing cattle and domestic fowl form the artisanal gold mining area of Geita district, Tanzania	Chibunda, R T ; Janssen, C R	Environmental contamination with mercury from artisanal gold mines in Tanzania has been widely reported. People living around mining villages keep domestic animals which are allowed to feed freely in mercury-contaminated areas. This study investigated Hg accumulation in the liver and muscle tissue of cattle and domestic fowl reared in mining villages. Total mercury levels up to 436 and 820 microg…	2009	Food additives & contaminants. Part A	N	N	N	N	N	N	Tanzania	Y	Y	Y	Y	Y	N	N	N	Y	Y	Y	N	N	N	N	N	N	N	N	N	N	N	N	N	N	N	N	N	N	N	N	N	N	N	N	N	Y	N
Effect of lead, cadmium, copper and zinc content in soil on their deposition in pasture sward as well as in products and tissues of the cows grazed on pasture	Weglarzy, K	In the Experimental Station of the National Research Institute of Animal Production in Grodziec ÅšlaÌ§ski, situated on the territory of the Cieszyn Silesia, there was conducted research concerning the levels of soil and pasture land contamination with heavy metals, such as lead, cadmium, cooper and zinc, as well as milk, meat, liver and kidneys of the cows pastured on the pasture land situated al…	2010	Journal of Food, Agriculture and Environment	N	N	N	N	N	N	Poland	Y	Y	Y	Y	Y	Y	N	N	Y	Y	Y	Y	N	N	N	N	N	N	N	N	N	N	N	N	Y	Y	Y	N	N	Y	N	N	N	N	N	N	N	N
Preliminary findings on the levels of five heavy metals in water, sediments, grass and various specimens from cattle grazing and watering in potentially heavy metal polluted areas of the North West province of South Africa	Dzoma, B M ; Moralo, R A ; Motsei, L E ; Ndou, R V ; Bakunzi, F R	A study was carried out to determine the levels of 5 heavy metal pollutants in water, sediments and grass from the gold mining area of Koekemoerspruit near Orkney in the North West province of South Africa. Fecal and blood samples of cattle grazing and watering from the same area were also analysed. Similar samples from Mafikeng, a mining activity free area 200 km away from Orkney were used for c…	2010	Journal of Animal and Veterinary Advances	N	N	N	N	N	N	South Africa	Y	Y	Y	Y	Y	Y	N	N	Y	N	N	N	N	N	Y	N	N	N	N	N	N	N	N	N	N	N	Y	N	N	Y	N	Y	N	N	N	N	N	Y
Comparative studies of reducing level of organic with inorganic trace minerals supplementation on the performance, nutrient digestibility and mineral balance in cross-bred male calves	Mondal, S ; Paul, S K ; Bairagi, B ; Pakhira, M C ; Biswas, P	Thirty six crossbred male calves of average 18-20 months old were used to determine the effects of inorganic and organic forms of supplemental copper, zinc, manganese, iron with different dose level on performance, trace mineral concentration in serum, nutrient and mineral utilization. Calves were divided into six groups each having six animals in such a way that mean body weight was similar (P&g…	2008	Livestock Research for Rural Development	N	N	N	N	N	N	India	N	Y	N	N	N	Y	N	N	N	N	N	N	N	N	Y	N	N	N	N	N	N	N	N	N	Y	Y	N	Y	N	N	Y	N	N	N	N	N	N	N
Survey of arsenic, cadmium, copper, mercury and lead in kidney of cattle, horse, sheep and pigs from rural areas in Croatia	Bilandzic, N ; Dokic, M ; Sedak, M	Trace element (As, Cd, Cu, Hg, Pb) concentrations were determined in the kidney of cattle, sheep, horses and pigs from rural areas of Croatia. Arsenic concentrations in kidney tissues ranged from 0.013 to 0.5 mg kg(-1). No significant differences in As kidney levels were observed among species. The highest levels of Cd and Hg were found in horses and ranged 0.029-47.4 and 0.009-0.13 mg kg(-1), re…	2010	Food additives & contaminants. Part B	N	N	N	N	N	N	Croatia	Y	Y	Y	Y	Y	N	N	N	Y	N	N	Y	N	N	N	N	N	N	N	N	N	N	N	N	Y	N	Y	N	N	Y	N	Y	N	N	N	N	Y	N
Effect of dietary supplementation with selenium-enriched yeast or sodium selenite on selenium tissue distribution and meat quality in beef cattle	Juniper, D T ; Phipps, R H ; Ramos-Morales, E ; Bertin, G	The objective was to determine the concentration of total Se and the proportion of total Se comprised as selenomethionine (SeMet) and selenocysteine (SeCys) in postmortem tissues of beef cattle offered diets containing graded additions of selenized enriched yeast (SY; Saccharomyces cerevisiae CNCM I-3060) or sodium selenite (SS). Oxidative stability and tissue glutathione peroxidase (GSH-Px) acti…	2008	Journal of Animal Science	N	N	N	N	N	N	United Kingdom	N	Y	Y	N	N	Y	N	Y	N	Y	Y	Y	N	Y	N	N	N	Y	N	N	N	N	N	N	N	N	N	N	Y	N	N	N	N	N	N	N	N	N
Grazing as an alternative for utilization of saline-sodic soils in the San Joaquin Valley: selenium accretion and performance of beef heifers	Juchem, S O ; Benes, S E ; Robinson, P H ; Grattan, S R ; Vasquez, P ; Chilibroste, P ; Brito, M	Two experiments were conducted to evaluate Se accumulation and health of non-pregnant, non-breeding beef cattle grazing on forages with a high Se content due to irrigation with saline drainage water. Heifers grazed experimental pastures of "Jose" tall wheatgrass (TWG; Thinopyrum ponticum var. "Jose") and creeping wildrye (CWR; Leymus triticoides var. "Rio") for 190 days in Experiment 1 (2007) and…	2012	The Science of The Total Environment	N	N	N	N	N	N	United States	Y	Y	Y	Y	Y	Y	N	Y	N	Y	Y	N	N	Y	Y	N	N	N	N	N	N	N	N	N	Y	Y	Y	Y	Y	N	Y	N	N	Y	N	N	Y	N
The effect of transport stress on erythrocyte glutathione peroxidase activity, plasma concentrations of lipid peroxidation and some trace element levels in beef cattle	Sahin, T ; Gurgoze, S Y ; Camkerten, I ; Yuksek, N	This study was performed to investigate, the effect of transport on erythrocyte glutathione peroxidase activity, plasma lipid peroxidations concentrations and some mineral substances levels in feedlot beef cattle. The study material consisted of male beef cattle (n = 30; 1 -2 years old), transported from Adana to Sanliurfa. Blood samples were taken before and after transport. Decrease in erythroc…	2009	Journal of Animal and Veterinary Advances	N	N	N	N	N	N	Turkey	N	Y	N	N	N	N	N	N	N	N	N	N	Y	N	N	N	N	N	N	N	N	N	N	N	Y	Y	N	Y	Y	N	N	N	N	N	N	N	N	N
Influence of mercury from fly ash on cattle reared nearby thermal power plant	Mahajan, V E ; Yadav, R R ; Dakshinkar, N P ; Dhoot, V M ; Bhojane, G R ; Naik, M K ; Shrivastava, P ; Naoghare, P K ; Krishnamurthi, K	Cattle grazing nearby coal-fired power stations are exposed to fly ash. The present investigation aims to assess the environmental and health impacts of fly ash containing mercury emitted from thermal power plant. The health effect of fly ash were studied using 20 lactating cattle reared within a 5-km radius of s thermal power plant for the possible effect of fly ash such as the alterations in he…	2012	Environmental Monitoring and Assessment	N	N	N	N	N	N	India	Y	Y	Y	Y	Y	N	N	N	Y	N	N	N	N	Y	N	N	N	N	N	N	N	N	N	N	N	N	N	N	N	N	N	N	N	N	N	N	Y	N
Effects of organic and inorganic forms of supplemental copper, zinc, iron and manganese at different dose levels on growth performance and plasma minerals in crossbred male calves	Mondal, S ; Samanta, C C ; Bairagi, B ; Biswas, P	The present experiment was carried out to assess the effect of organic and inorganic forms of trace minerals at different supplementary levels on the growth performance of crossbred male calves. Twenty cross-bred male calves (6-9 months), were randomly distributed into 5 groups viz. C (Control), T1, T2, T3, T4 consisting of four calves each. Inorganic trace minerals (Cu, Zn, Fe and Mn) were fed a…	2009	Animal Nutrition and Feed Technology	N	N	N	N	N	N	India	N	Y	N	N	N	Y	N	N	N	N	N	N	Y	N	N	N	N	N	N	N	N	N	N	N	Y	Y	N	Y	N	N	Y	N	N	N	N	N	N	N
Blood Pb and o-ALAD inhibition in cattle and sheep from a Pb-polluted mining area	Rodriguez-Estival, J ; Barasona, J A ; Mateo, R	The effects of Pb pollution on cattle and sheep raised in an ancient mining area were studied through the use of blood Pb (PbB) levels and Î´-aminolevulinic acid dehydratase (Î´-ALAD) activity. Lead levels in livestock blood from the mining area (n=110) were significantly elevated when compared to the controls (n=79). In 91.4% of cattle (n=58) and 13.5% of sheep (n=52) sampled in the mining area,…	2012	Environmental Pollution	N	N	N	N	N	N	Spain	Y	Y	Y	Y	Y	N	Y	N	Y	N	N	N	N	Y	N	N	N	N	N	N	N	N	N	N	N	N	Y	N	N	N	N	N	N	N	N	N	N	N
Metals concentration in water, fodder, milk, meat, blood, kidney and liver of livestock and associated health impacts by intake of contaminated milk and meat	Tabinda, A B ; Zafar, S ; Yasar, A ; Munir, S	Present study was aimed at determining concentrations of heavy metals (Cu, Cd, Pb, Ni and Cr) in water, fodder, milk, meat, blood, kidney and liver of livestock from two villages in the vicinity of a polluted drain. The aim was also to determine the health risk for the consumers due to intake of milk and meat of livestock from these villages. Order of metals concentration in water and fodder coll…	2013	Pakistan Journal of Zoology	N	N	N	N	N	N	Pakistan	Y	Y	Y	Y	Y	Y	N	N	Y	Y	Y	Y	N	Y	N	N	N	N	N	N	N	N	N	N	N	N	Y	N	Y	Y	N	N	N	N	Y	Y	N	N
Lead poisoning in a calf from the mining area of sierra madrona and alcudia valley	Rodriguez-Estival, J ; Pareja-Carrera, J ; Mateo, R	We notify the first reported case of lead (Pb) poisoning in a calf from the old mining district of Sierra Madrona and Alcudia Valley (Spain), which appeared in a farm with visible signs of historic mining activity in the surrounding land. The blood Pb level found in this calf was 311 Î¼g/dL, and was associated to several symptoms of clinical Pb poisoning, including severe paralysis, loss of sensi…	2014	Revista de Toxicologia	N	N	N	N	N	N	Spain	Y	Y	Y	Y	Y	Y	N	N	Y	N	N	N	N	Y	N	N	N	N	N	N	N	N	N	N	N	N	Y	N	N	N	N	N	N	N	N	N	N	N
Impact of human activities in relation with the presence of heavy metals obtained from the petroleum industry in the Colombian cattle	Bustamante, J J ; Chaparro, A L ; Pelaez, M J	Middle Magdalena region is an area with an industrialmining with exploration and refining of oil. Therefore the animals that live in this geographical area are affected by the presence of pollutants, especially heavy metals. In this study 40 adult animals slaughtered in the abattoir in Barrancabermeja, from bovine holdings nearby industries with petroleum extraction activities were studied. The p…	2015	Revista de Toxicologia	N	N	N	N	N	N	Colombia	Y	Y	Y	Y	Y	N	N	N	Y	Y	Y	Y	N	Y	N	N	N	N	N	N	N	N	N	Y	N	Y	Y	N	N	Y	N	N	N	Y	N	N	N	N
Correlation of lead, cadmium and mercury levels in tissue and liver samples with age in cattle	Rudy, M	The aim of this study was to determine the accumulation of selected heavy metals (Pb, Cd, Hg, As) in meat and liver of cattle. The animals were divided into four age-groups which allowed the analysis of statistical-mathematical correlations between the age of the animals and contamination of meat. The research material for determination of heavy metal levels was taken from the longissimus back mu…	2009	Food additives & contaminants. Part A	N	N	N	N	N	N	Poland	N	Y	Y	N	N	N	Y	N	Y	Y	Y	N	N	N	N	N	N	N	N	N	N	N	N	N	N	N	Y	N	N	Y	N	Y	N	N	N	N	Y	N
Clinical observations of cattle and buffalos with experimentally induced chronic copper poisoning	Minervino, A H H ; Barreto-Jr, R A ; Ferreira, R N F ; Rodrigues, F A M L ; Headley, S A ; Mori, C S ; Ortolani, E L	The susceptibility of cattle and buffalos to chronic copper poisoning (CCP) was compared by using cattle (n=10) and buffalo (n=10) steers distributed into two copper supplemented (n=6) and two control (n=4) groups. Supplemented animals received 2 mg copper (Cu)/kg body weight daily for one week, with an additional 2 mg weekly until the end of the experiment (day 105). Three liver biopsies (day 0,…	2009	Research in Veterinary Science	N	N	N	N	N	N	Brazil	N	Y	N	N	N	Y	Y	N	N	Y	N	Y	N	N	Y	N	N	N	N	N	N	N	N	N	Y	Y	N	N	N	N	N	N	N	N	N	N	N	N
Acute lead poisoning in western Canadian cattle - A 16-year retrospective study of diagnostic case records	Cowan, V ; Blakley, B	This study describes the epidemiology of acute lead poisoning in western Canadian cattle over the 16-year period of 1998 to 2013 and reports background bovine tissue lead concentrations. Case records from Prairie Diagnostic Services, Western College of Veterinary Medicine, identified 525 cases of acute lead toxicity over the investigational period. Poisonings were influenced by year (P < 0.0001) …	2016	The Canadian Veterinary Journal	N	N	N	N	N	N	Canada	Y	Y	Y	Y	Y	N	Y	N	Y	Y	N	Y	N	Y	N	N	N	N	N	N	N	N	N	N	N	N	Y	N	N	N	N	N	N	N	N	N	N	N
Serum mineral profile of crossbred calves supplemented with zinc sulphate and zinc propionate	Mandal, G P ; Dass, R S	Fifteen crossbred calves (226.0 Â± 9.06 kg) were used to determine the effect of Zn on serum mineral profile. Treatments were: control (32.5 ppm Zn / kg DM) and control diet supplemented with 35 ppm of Zn / kg DM as either Zinc sulphate (Zns) or zinc propionate (Znp). Calves were individually fed on concentrate and wheat straw based diet for a period of 180 days. Blood sample was collected at mon…	2009	Indian Veterinary Journal	N	N	N	N	N	N	India	N	Y	N	N	N	Y	N	N	N	N	N	N	N	N	Y	N	N	N	N	N	N	N	N	N	Y	Y	N	Y	N	N	Y	N	N	N	N	N	N	N
Environmental monitoring of the area surrounding oil wells in Val d'Agri (Italy): element accumulation in bovine and ovine organs	Miedico, O ; Iammarino, M ; Paglia, G ; Tarallo, M ; Mangiacotti, M ; Chiaravalle, A E	In this work, environmental heavy metal contamination in the Val d'Agri area of Southern Italy was monitored, measuring the accumulation of 18 heavy metals (U, Hg, Pb, Cd, As, Sr, Sn, V, Ni, Cr, Mo, Co, Cu, Zn, Ca, Mn, Fe, and Al) in the organs of animals raised in the surrounding area (kidney, lung, and liver of bovine and ovine species). Val d'Agri features various oil processing centers which …	2016	Environmental Monitoring and Assessment	N	N	N	N	N	N	Italy	Y	Y	Y	Y	Y	N	N	N	Y	Y	N	Y	N	N	N	N	Y	N	N	N	N	N	N	N	Y	Y	Y	Y	N	Y	Y	Y	Y	Y	Y	Y	Y	Y
Depot injection of barium selenate for long-term prevention of selenium inadequacy in beef cattle	Judson, G J ; Babidge, P J	In southern Australia, cattle at risk from selenium (Se) deficiency can be given an oral dose of supplements that are effective in maintaining adequate Se status for between 9 and 12 months. The present study was undertaken to assess the duration of the effect of parenteral barium selenate (BaSe) in raising the Se status of cattle at pasture in an area of marginal Se deficiency. The BaSe was give…	2010	Australian Veterinary Journal	N	N	N	N	N	N	Australia	N	Y	N	N	N	Y	N	N	N	N	N	N	Y	Y	N	N	N	N	N	N	N	N	N	N	N	N	N	N	Y	N	N	N	N	N	N	N	N	N
Mercury contamination of cattle in artisanal and small-scale gold mining in bombana, Southeast Sulawesi, Indonesia	Basri ; Sakakibara, M ; Sera, K ; Kurniawan, I A	The industrial mining sector is one of the main contributors to environmental damage and toxic metal pollution, although some contamination originates from natural geological sources. Due to their position at the top of the food chain, cattle tend to bioaccumulate mercury (Hg) in their bodies. We used analyses of cattle hair samples to investigate Hg contamination in cattle farmed within and outs…	2017	Geosciences (Switzerland)	N	N	N	N	N	N	Indonesia	Y	Y	Y	Y	Y	N	Y	N	Y	N	N	N	N	N	N	Y	N	N	N	N	N	N	N	N	N	N	N	N	N	N	N	N	N	N	N	N	Y	N
Use of adsorbent preparations to detoxify heavy metals in fattening young cattle	Kairov, V R ; Temiraev, R B ; Gadzaonov, R K ; Kokaeva, F F ; Cherchesova, S K ; Doeva, A N	Now, the requirements for the ecological and nutritional qualities of beef increase. It is especially important to achieve the reduction of toxicants in industrially intensified regions. The territory of the Republic of North Ossetia â€“ Alania is among the most polluted with heavy metals regions of Russia. The research aims to study the effectiveness of using chelaton and toxi-nyl dry in diets o…	2018	Journal of Pharmaceutical Sciences and Research	N	N	N	N	N	N	Russia	Y	Y	N	Y	Y	N	N	N	N	N	N	N	N	N	Y	N	N	N	N	N	N	N	N	N	N	Y	Y	N	N	Y	N	N	N	N	N	N	N	N
Effect of mineral supplimentation on growth, rention percentage and serum mineral profile of calves	Kalita, D J ; Sarma, B C ; Sarmah, B K	Bioavailability trial on mineral balance was conducted in two groups of nondescriptive calves. Restricted amount of concentrate ration with and without mineral mixture at 2% level was fed to group-I and group-II respectively. Para (Panicum Purpuream) grass was provided ad libitum as a source of green. The weight of the animals was recorded at two different periods - on the day of precondition and…	2010	Indian Journal of Animal Research	N	N	N	N	N	N	India	N	Y	N	N	N	Y	N	N	N	N	N	N	N	N	Y	N	N	N	N	N	N	N	N	N	Y	Y	N	Y	N	N	N	N	N	N	N	N	N	N
Comparison of two methods for blood lead analysis in cattle: Graphite-furnace atomic absorption spectrometry and LeadCare® II system	Bischoff, K ; Gaskill, C ; Erb, H N ; Ebel, J G ; Hillebrandt, J	The current study compared the LeadCareÂ® II test kit system with graphite-furnace atomic absorption spectrometry for blood lead (Pb) analysis in 56 cattle accidentally exposed to Pb in the field. Blood Pb concentrations were determined by LeadCare II within 4 hr of collection and after 72 hr of refrigeration. Blood Pb concentrations were determined by atomic absorption spectrometry, and samples …	2010	Journal of Veterinary Diagnostic Investigation	N	N	N	N	N	N	United States	N	Y	N	N	N	N	N	N	N	N	N	N	N	Y	N	N	N	N	N	N	N	N	N	N	N	N	Y	N	N	N	N	N	N	N	N	N	N	N
Effects of tannery wastes on the fattening of growing cattle, carcass, and meat quality	Alam, J ; Hossain, M ; Beg, A H ; Nam, K-C ; Lee, S-S	The present study was conducted to determine the effect of tannery waste protein concentrate (TWPC) on fattening of cattle and the carcass and meat quality, with the aim of replacing the costly commercial protein concentrate (Jasoprot) with a more economical and effective alternative. Twelve young cattle (six male and six female) were fed during the study period on a control diet (T1) with 10% Ja…	2010	Korean Journal for Food Science of Animal Resources	N	N	N	N	N	N	Bangladesh	N	Y	Y	N	N	Y	N	N	Y	N	Y	N	N	N	N	N	N	N	N	N	N	N	N	N	N	N	N	N	N	N	N	N	N	N	N	Y	N	N
Lead content in soil, water, forage, grains, organs and the muscle tissue of cattle in western siberia (Russia)	Narozhnykh, K N ; Konovalova, T V ; Fedyaev, J I ; Shishin, N I ; Syso, A I ; Sebezhko, O I ; Petukhov, V L ; Korotkevich, O S ; Kamaldinov, E V ; Marenkov, V G ; Osintseva, L A ; Reimer, V A ; Nezavitin, A G ; Demetiev, V N ; Osadchuk, L V	The contents of lead in soils, water, forage, grain, organs and muscle tissue of cattle were studied in two ecological zones of the Novosibirsk region differing in dominating of cattle breeds: Hereford (meat breed) and White-and-Black (dairy breed). The lead concentration In soils, forage and grain was determined using flame atomic absorption spectrophometer (Quantum-2A). The amount of lead in so…	2018	Indian Journal of Ecology	N	N	N	N	N	N	Russia	Y	Y	Y	Y	Y	Y	Y	N	Y	Y	Y	Y	N	N	N	N	Y	N	Y	N	N	N	N	N	N	N	Y	N	N	N	N	N	N	N	N	N	N	N
Tall Fescue Copper and Copper-Zinc Superoxide Dismutase Status in Beef Steers Grazing Three Different Fescue Types	Stewart-Jr, R L ; Scaglia, G ; Abaye, O A ; Swecker-Jr, W S ; Wong, E A ; McCann, M ; Fontenot, J P	Copper status of steers (n = 24; 258 kg initial BW) grazing tall fescue (Festuca arundinacea Shreb.) pastures was measured for 2 consecutive grazing seasons. The forages tested included 'Kentucky-31' wild-type endophyte (Neotyphodium coenophialum)-infected tall fescue and endophyte-free tall fescue, and 'Quantum' tall fescue infected with endophyte AR542, a non-ergot alkaloid-producing strain. Fo…	2010	Professional Animal Scientist	N	N	N	N	N	N	United States	N	Y	N	N	N	Y	N	N	N	Y	N	N	N	N	Y	N	N	N	N	N	N	N	N	N	Y	Y	N	N	N	N	N	N	N	N	N	N	N	N
Pesticides and toxic metals residues in muscle and liver tissues of sheep, cattle and dromedary camel in Saudi Arabia	Meligy, A M A ; Al-Taher, A Y ; Ismail, M ; Al-Naeem, A A ; El-Bahr, S M ; El-Ghareeb, W R	Data regarding determination of pesticide residues and toxic elements in edible tissues of different animals particularly in the camels in Eastern region of Saudi Arabia are scarce. Therefore, current study aimed to evaluate levels of forty-five pesticides and heavy metals (lead (Pb); cadmium (Cd); Arsenic (As)) in muscle and liver tissue samples that collected from forty-two animals; sheep (n=21…	2019	Slovenian Veterinary Research	N	N	N	N	N	N	Saudi Arabia	Y	Y	Y	Y	Y	N	N	N	Y	Y	Y	N	N	N	N	N	N	N	N	N	N	N	N	N	N	N	Y	N	N	Y	N	Y	N	N	N	N	N	N
Heavy metals in cattle biological samples	Souza, M V ; Vianna, M W S ; Zandim, B M ; Fernandes, R B A ; Fontes, M P F	The aim of this research was to determine the heavy metals concentration in blood (Pb, Ni and Cd), serum (Cu and Zn), hair and milk (Pb, Ni, Cd, Cu and Zn) of cattle raised in industrial (with steel mill) and non-industrial areas in Minas Gerais, Brazil. The samples were collected during summer and winter, aiming to verify animals contamination related to environment and year season. The environm…	2009	Ciencia Rural	N	N	N	N	N	N	Brazil	Y	Y	Y	Y	Y	N	N	N	Y	N	N	N	N	Y	Y	Y	N	N	N	N	N	N	N	N	Y	Y	Y	N	N	Y	N	N	N	N	Y	N	N	N
Effect of subcutaneous selenium injection and supplementary selenium source on blood selenium and glutathione peroxidase in feedlot heifers	Chorfi, Y ; Girard, V ; Fournier, A ; Couture, Y	This study measured the effect on glutathione peroxidase (GSH-Px) and selenium (Se) in whole blood and plasma associated with subcutaneous Se injections in beef heifers fed organic or inorganic Se. Heifers (n = 120) were randomly divided into 2 groups, 1 of which received subcutaneous Se injections. Both groups were given the same total mixed ration with 3 mg of organic or inorganic Se daily. Unt…	2011	The Canadian Veterinary Journal	N	N	N	N	N	N	Canada	N	Y	N	N	N	Y	N	N	N	N	N	N	Y	Y	N	N	N	N	N	N	N	N	N	N	N	N	N	N	Y	N	N	N	N	N	N	N	N	N
Effect of dietary supplementation of calcium, copper and manganese on nutrient utilization, growth, blood-biochemical and mineral profile in crossbred heifers	Sharma, J ; Kumar, A ; Tiwari, D P ; Mondal, B C	Crossbred growing heifers (16) of an average body weight 149 kg and 12-16 month-old were divided into 4 groups of 4 each to study the effect of dietary supplementation of calcium, copper and/ or manganese on nutrients intake, body weight gain, blood biochemical parameters and mineral profile. The heifers of group 1 (control) were supplemented with 60 g feed mixture without calcium, copper and man…	2011	Indian Journal of Animal Sciences	N	N	N	N	N	N	India	N	Y	N	N	N	Y	N	N	N	N	N	N	N	N	Y	N	N	N	N	N	N	N	N	N	Y	N	N	N	N	N	Y	N	N	N	N	N	N	N
Correlations between heavy metals concentration in cattle tissues and rearing environment	Cai, Q ; Long, M-L ; Liu, J ; Zhu, M ; Zhou, Q-Z ; Deng, Y-D ; Li, Y ; Tain, Y-J	Heavy metals pollution is a major ecological concern because of the potential of their accumulation in food chain. In this study, cattle tissues were sampled from different polluted areas of Guizhou Province to analyze their copper (Cu), zinc (Zn), lead (Pb) and cadmium (Cd) concentrations, and approach the correlations between the test heavy metals concentrations and rearing environment. The res…	2008	Chinese Journal of Ecology	N	N	N	N	N	N	China	Y	Y	Y	Y	Y	Y	N	N	Y	Y	Y	Y	N	N	N	N	N	N	N	N	N	N	N	N	Y	Y	Y	N	N	Y	N	N	N	N	N	N	N	N
Case report: Lead intoxication of a calf due to environmental contamination from a previous mine	Glawischnig, W ; Dengg, H ; Liftinger, G	We report a case of lead intoxication in a six-weekold Tyrolean Grey calf in the district of Kitzbuhel, Tyrol, Austria. The calf displayed neurological symptoms and was euthanized as the prognosis worsened despite attempts to treat it. As there had been repeated fatal cases of individual young animals with analogous clinical symptoms on this holding in recent years, the calf was examined toxicolo…	2021	Wiener Tierarztliche Monatsschrift	N	N	N	N	N	N	Austria	Y	Y	Y	Y	Y	Y	N	N	Y	Y	Y	Y	N	N	N	N	N	N	N	N	N	N	N	N	N	N	Y	N	N	N	N	N	N	N	N	N	N	N
Effects of Age on Quality of Beef from Qinchuan Cattle Carcass	LI, Lin-qiang ; TIAN, Wan-qiang ; ZAN, Lin-sen	Qinchuan cattle are one of the top breeds in China. In the current study, cattle of different ages were used to investigate the effect of age on beef quality. With increasing age, shear force, protein content, hydroxyproline (Hyp) content, redness (a{*}), and muscle fiber diameter and density significantly increased (P<0.05). On the other hand, cooking loss, water content, lightness (L{*}), and m…	2011	Agricultural Sciences in China	N	N	N	N	N	N	China	N	Y	Y	N	N	N	Y	Y	N	N	Y	N	N	N	N	N	N	N	N	N	N	N	N	N	N	Y	N	Y	N	N	Y	N	N	N	N	N	N	N
Selenium Status of Soil, Herbage and Beef Cattle in Southern Thailand	Kamada, H ; Nishimura, K ; Krongyuti, P ; Sukkasame, P ; Phoengpong, N ; Intramanee, S	The selenium status of beef cattle in the southern part of Thailand and the selenium concentration of soil and herbage consumed by those animals were investigated. Samples were collected from three areas with different soil types, namely, sandy soil, peat soil and laterite soil. The selenium concentration of soil, herbage and blood plasma showed a similar tendency; the values of laterite soil wer…	2000	Asian-Australasian Journal of Animal Sciences	N	N	N	N	N	N	Thailand	Y	Y	N	Y	N	Y	Y	N	N	N	N	N	Y	N	N	N	N	N	N	N	N	N	N	N	N	N	N	N	Y	N	N	N	N	N	N	N	N	N
Heavy metals and other elements in serum of cattle from organic and conventional farms	Tomza-Marciniak, A ; Pilarczyk, B ; Bakowska, M ; Pilarczyk, R ; Wojcik, J	Concentrations of cadmium, lead, iron, zinc, copper, chromium, nickel, aluminium and arsenium were analysed in blood serum of cattle from organic (n=20) and conventional (n=21) farms. The elements were determined by inductively coupled plasma atomic emission spectrometry using an Optima 2000 DV instrument (Perkin Elmer Inc.). Animals from the organic farm were characterised by significantly lower…	2011	Biological Trace Element Research	N	N	N	N	N	N	Poland	N	Y	Y	N	N	N	N	N	Y	N	N	N	N	N	Y	N	N	N	N	N	N	N	N	N	Y	Y	Y	Y	N	Y	N	Y	N	N	Y	Y	N	Y
Dietary supplementation of selenium in inorganic and organic forms differentially and commonly alters blood and liver selenium concentrations and liver gene expression profiles of growing beef heifers	Liao, S F ; Brown, K R ; Stromberg, A J ; Burris, W R ; Boling, J A ; Matthews, J C	In geographic regions where selenium (Se) soil concentrations are naturally low, the addition of Se to animal feed is necessary. Even though it is known that Se in grass and forage crops is primarily present in organic forms (especially as L-selenomethionine, L-selenocystine, and L-selenocystathionine), the feeding of Se in the naturally occurring organic selenium (OSe) compounds produces higher …	2011	Biological Trace Element Research	N	N	N	N	N	N	United States	N	Y	N	N	N	Y	N	N	N	Y	N	N	Y	Y	N	N	N	N	N	N	N	N	N	N	N	N	N	N	Y	N	N	N	N	N	N	N	N	N
Selenium content in blood fractions and liver of beef heifers is greater with a mix of inorganic/organic or organic versus inorganic supplemental selenium but the time required for maximal assimilation is tissue-specific.	Brennan, K M ; Burris, W R ; Boling, J A ; Matthews, J C	Selenium (Se) content of feedstuffs is dependent on the Se level of the soil. Even though Se in grass and forage crops is primarily present in organic forms, Se is commonly supplemented in cattle diets in an inorganic (sodium selenite) form in geographic regions where Se soil concentrations are low. The purpose of this study was to answer two important questions about inorganic (ISe) vs organic (…	2011	Biological Trace Element Research	N	N	N	N	N	N	United States	N	Y	N	N	N	Y	N	N	N	Y	N	N	Y	Y	Y	N	N	N	N	N	N	N	N	N	N	N	N	N	Y	N	N	N	N	N	N	N	N	N
Areas with high concentrations of selenium in the soil and forage produce beef with enhanced concentrations of selenium	Hintze, K J ; Lardy, G P ; Marchello, M J ; Finley, J W	Beef provides a significant portion of human dietary selenium (Se), and it is possible that modest portions of beef produced in areas with high-Se soil and forage could provide the entire Recommended Dietary Allowance (RDA) for Se. The present study has addressed the environmental conditions that resulted in the production of high-Se beef. One hundred and thirty-eight cull cows were obtained from…	2001	Journal of Agricultural and Food Chemistry	N	N	N	N	N	N	United States	Y	Y	Y	Y	N	Y	N	Y	N	Y	Y	N	N	Y	N	Y	N	N	N	N	N	N	N	N	N	N	N	N	Y	N	N	N	N	N	N	N	N	N
Selenium accumulation in beef: effect of dietary selenium and geographical area of animal origin	Hintze, K J ; Lardy, G P ; Marchello, M J ; Finley, J W	Selenium (Se) is an essential nutrient with multiple human health benefits; the single most important dietary source of Se is beef. The Se content of beef varies, and cattle fed a high selenium diet may have Se concentrations in beef that are well above average. Such beef is potentially a unique supplemental source of dietary Se. To examine factors affecting Se accumulation in beef, 16 steers (in…	2002	Journal of Agricultural and Food Chemistry	N	N	N	N	N	N	United States	Y	Y	Y	Y	N	Y	N	Y	N	Y	Y	Y	Y	Y	N	N	N	N	N	N	N	N	N	N	N	N	N	N	Y	N	N	N	N	N	N	N	N	N
Selenium status of cattle in the Czech Republic	Pavlata, L ; Illek, J ; Pechova, A ; Matejicek	Selenium status was assessed directly by determination of selenium concentration, or indirectly by measurement of glutathione peroxidase activity in whole blood samples collected from 879 cattle (733 cows, 63 calves, 42 heifers, 41 finishing bulls) reared on 93 farms in 12 of the 14 regions of the Czech Republic. Selenium deficiency or marginal values were found in 50% of the tested animals and o…	2002	Acta Veterinaria Brno	N	N	N	N	N	N	Czech Republic	Y	Y	N	Y	N	N	Y	N	N	N	N	N	N	Y	N	N	N	N	N	N	N	N	N	N	N	N	N	N	Y	N	N	N	N	N	N	N	N	N
Mineral element status of soils, native pastures and cattle blood serum in the mid-altitude of western Ethiopia	Gizachew, L ; Hirpha, A ; Jalata, F ; Smit, G N	Despite the crucial role of mineral elements in animal production and health, their status in soil, native pasture and animal body tissues or fluids in the mid-altitude of Ethiopia has had little study. To determine the concentration of mineral elements in soil, native pasture and blood serum of Horro cattle (local zebu), samples were collected from four sites situated within a 30km radius of Bak…	2002	African Journal of Range and Forage Science	N	N	N	N	N	N	Ethiopia	Y	Y	N	Y	N	Y	Y	N	N	N	N	N	N	N	Y	N	N	N	N	N	N	N	N	N	Y	Y	N	Y	N	N	Y	N	N	N	N	N	N	N
Trace element status of crossbred cattle from sub-mountainous belt of Punjab in relation to soil and fodder	Singh, R ; Randhawa, S S ; Randhawa, C S	An attempt was made to evaluate the trace element status of crossbred cattle from sub-mountainous belt of Ropar, Hoshiarpur and Gurdaspur districts of Punjab during July to February. A total of 82 blood samples from crossbred cattle of different age groups, 65 hair, 26 fodder (leguminous and non-leguminous) and 22 soil samples were collected and analyzed for various trace elements. The average va…	2003	Indian Journal of Animal Sciences	N	N	N	N	N	N	India	Y	Y	N	Y	N	Y	Y	N	N	N	N	N	Y	N	N	Y	N	N	N	N	N	N	N	N	Y	Y	N	Y	N	N	Y	N	Y	Y	N	N	N	N
Improvement of the procedure of cattle hair sample preparation for chemical analysis	Kovalionok, J K	The aim of the study was to determine an optimal procedure of terminal cattle hair preparation for chemical analysis. The object of the study was cattle hair and the level of its purity for trace element analysis. In the present work, methods of spectrophotometric and microscopic analysis were applied along with ICP-MS testing including " wet" mineralization of the sample. A large number of exoge…	2012	Veterinarija ir Zootechnika	N	N	N	N	N	N	Russia	N	Y	N	N	N	N	N	N	N	N	N	N	N	N	N	Y	N	N	N	N	N	N	N	N	Y	Y	Y	Y	Y	Y	Y	Y	Y	N	Y	Y	Y	Y
Selenium and iodine status relationship in calves and heifers from selenium and iodine deficient areas in Serbia	Ivan, J ; Olivera, P ; Dragan, G ; Velibor, S	The selenium and iodine status was determined in calves (3, 6 and 9 months old) and heifers (12 months) on two farms (A-Kovin, and B-Vrbas) in iodine and selenium deficient areas of Serbia. Selenium concentrations in feedstuffs on the territories surrounding farm A and B were lower than 0.1 ppm in more than 90% of the samples and lower than 0.05 ppm in more than 67% of the samples. Plasma seleniu…	2004	Acta Veterinaria (Beograd)	N	N	N	N	N	N	Serbian	Y	Y	N	Y	N	Y	Y	N	N	N	N	N	Y	N	N	N	N	N	N	N	N	N	N	N	N	N	N	N	Y	N	N	N	N	N	N	N	N	N
Toxicokinetics and pathology of plant-associated acute selenium toxicosis in steers	Davis, T Z ; Stegelmeier, B L ; Panter, K E ; Cook, D ; Gardner, D R ; Hall, J O	Sixteen of approximately 500 yearling steers died of acute selenium (Se) toxicosis after grazing on a Se-contaminated range for only a few days. Field studies and chemical analyses identified the predominant toxic plant as western aster (Symphyotrichum ascendens, previously Aster ascendens), which contained over 4,000 ppm Se (dry weight). Several dead animals that were necropsied had acute severe…	2012	Journal of Veterinary Diagnostic Investigation	N	N	N	N	N	N	United States	N	Y	Y	N	N	Y	N	Y	Y	Y	Y	N	N	Y	Y	Y	N	N	N	N	N	N	N	N	N	N	N	N	Y	N	N	N	N	N	N	N	N	N
Renal cortex copper concentration in acute copper poisoning in calves	Fazzio, L E ; Mattioli, G A ; Costa, E F ; Picco, S J ; Rosa, D E ; Testa, J A ; Gimeno, E J	The aim of this study was to estimate the diagnostic value of renal cortex copper (Cu) concentration in clinical cases of acute copper poisoning (ACP). A total of 97 calves that died due to subcutaneous copper administration were compiled in eleven farms. At least, one necropsy was conducted on each farm and samples for complementary analysis were taken. The degree of autolysis in each necropsy w…	2012	Pesquisa Veterinaria Brasileira	N	N	N	N	N	N	Argentina	N	Y	N	N	N	Y	Y	N	N	Y	N	Y	Y	N	N	N	N	N	N	N	N	N	N	N	Y	N	N	N	N	N	N	N	N	N	N	N	N	N
Status of major and trace elements in grazing cattle and buffaloes of red laterite and new alluvial zone of West Bengal	Das, A ; Ghosh, T K ; Haldar, S	A survey was carried out in the red laterite and new alluvial zone of West Bengal to compare the status of major (Ca and P) and trace (Fe, Cu, Mn and Zn) elements in grazing cattle and buffaloes. Concentrations of Fe, Cu, Mn and Zn in soil were above the minimum critical concentrations in both the agroclimatic zones. However, 100% of the samples of paddy straw were deficient in Ca, P and Mn in bo…	2004	Indian Journal of Animal Sciences	N	N	N	N	N	N	India	Y	Y	N	Y	N	Y	N	N	N	Y	N	Y	Y	N	N	N	Y	N	N	N	N	N	N	N	Y	Y	N	Y	N	N	Y	N	N	N	N	N	N	N
Free-ranging European bisons accumulate more cadmium in the liver and kidneys than domestic cattle in north-eastern Poland	Wlostowski, T ; Bonda, E ; Krasowska, A	It has been shown that free-ranging big game animals accumulate several-fold more cadmium (Cd) in the liver and kidneys than domestic animals. To examine possible reasons for this difference, in the present work we determined the concentrations of Cd in the liver and kidney cortex of European bisons (n=23) from Białowieza Forest (north-eastern Poland) and domestic cattle (n=15) from the same regi…	2006	The Science of The Total Environment	N	N	N	N	N	N	Poland	Y	Y	Y	Y	N	Y	N	N	Y	Y	N	Y	N	N	N	N	N	N	N	N	N	N	N	N	N	N	N	N	N	Y	N	N	N	N	N	N	N	N
Genome-wide association study of concentrations of iron and other minerals in longissimus muscle of Angus cattle	Mateescu, R G ; Garrick, D J ; Tait-Jr, R G ; Garmyn, A J ; Duan, Q ; Liu, Q ; Mayes, M S ; Eenennaam, A L ; VanOverbeke, D L ; Hilton, G G ; Beitz, D C ; Reecy, J M	The objective of this study was to characterize variation and identify SNP and chromosomal regions associated with mineral concentrations in LM of Angus beef cattle. Samples of LM from 2,285 Angus cattle were obtained, and concentrations of 7 minerals, including iron, magnesium, manganese, phosphorus, potassium, sodium, and zinc, were quantified. Genomic DNA extracted from the ground beef sample …	2013	Journal of Animal Science	N	N	N	N	N	N	United States	N	Y	Y	N	N	N	N	Y	N	N	Y	N	N	N	N	N	N	N	N	N	N	N	N	N	N	Y	N	Y	N	N	Y	N	N	N	N	N	N	N
Genetic parameters for concentrations of minerals in longissimus muscle and their associations with palatability traits in Angus cattle	Mateescu, R G ; Garmyn, A J ; Tait-Jr, R G ; Duan, Q ; Liu, Q ; Mayes, M S ; Garrick, D J ; Eenennaam, A L ; VanOverbeke, D L ; Hilton, G G ; Beitz, D C ; Reecy, J M	The objective of this study was to estimate genetic parameters for concentrations of minerals in LM and to evaluate their associations with beef palatability traits. Samples of LM from 2,285 Angus cattle were obtained and fabricated into steaks for analysis of mineral concentrations and for trained sensory panel assessments. Nine minerals, including calcium, copper, iron, magnesium, manganese, ph…	2013	Journal of Animal Science	N	N	N	N	N	N	United States	N	Y	Y	N	N	N	N	Y	N	N	Y	N	N	N	N	N	N	N	N	N	N	N	N	N	Y	Y	N	Y	N	N	Y	N	N	N	N	N	N	N
Diagnosis of selenium status and sodium selenite injection in fighting cattle on the Mexican plateau	Hernandez-Calva, L M ; Ramirez-Bribiesca, J E	The objective of this study was to determine the concentration of selenium (Se) in soils, forages and blood tissue of fighting cattle under extensive grazing conditions in the Tlaxcala state during the rainy season. Twenty-one fighting cows and seven calves were injected with 10 and 4 mL of sodium selenite (5 mg of Se as sodium selenite mL -1) respectively. The Se level in blood before the Se inj…	2006	Cuban Journal of Agricultural Science	N	N	N	N	N	N	Mexico	Y	Y	N	Y	N	Y	N	N	N	N	N	N	Y	N	N	N	N	N	N	N	N	N	N	N	N	N	N	N	Y	N	N	N	N	N	N	N	N	N
Iodine status of crossbred cattle from sub-mountainous areas of Punjab	Singh, R ; Randhawa, S S ; Randhawa, C S	Base-line survey was conducted in sub-mountainous region of Siwalik hills in Punjab state to know the iodine status of crossbred cattle. A total of 82 plasma blood samples were collected from crossbred cattle of different age groups from 25 villages and plasma inorganic iodine along with thyroid hormones estimation were done. Sub-clinical iodine deficiency was observed in 48.78 per cent of animal…	2006	Indian Veterinary Journal	N	N	N	N	N	N	India	Y	Y	N	Y	N	N	Y	N	N	N	N	N	Y	N	N	N	N	N	N	N	N	N	N	N	N	N	N	N	N	N	N	N	N	N	N	N	N	N
Zinc and copper status of beef cattle in the Sumava Region, Czech Republic	Slavik, P ; Illek, J ; Zeleny, T	The aim of the study was to ascertain copper (Cu) and zinc (Zn) status in beef cattle in different stages of production pastured in a mountainous area with known soil deficiency of Zn and Cu. Data from seven beef herds (n = 100) were evaluated, each time for two production stages (cows in late pregnancy and heifers). Serum levels of zinc and copper were measured. Mean concentrations of Zn and Cu …	2006	Acta Veterinaria Brno	N	N	N	N	N	N	Czech Republic	Y	Y	N	Y	N	N	Y	N	N	N	N	N	N	N	Y	N	N	N	N	N	N	N	N	N	Y	Y	N	N	N	N	N	N	N	N	N	N	N	N
Rates of change in liver copper concentration in cattle given a copper-deficient diet, with or without pre-treatment with tetrathiomolybdate, for evaluation of two parenteral copper supplements.	Suttle, N F	AIM: To minimise the impact of initial variation in liver copper (Cu) on assessments of Cu supplements for cattle in depletion/repletion experiments. METHODS: Efficacy of two Cu injections was assessed with 18 calves, weighing 200-250Â kg, given a Cu-deficient barley diet, containing 4.1 mg Cu/kg dry matter (DM) and added molybdenum (3 mg/kg) and sulphur (3 g/kg). Initial liver biopsy Cu ranged f…	2013	New Zealand Veterinary Journal	N	N	N	N	N	N	United Kingdom	N	Y	N	N	N	Y	N	N	N	Y	N	N	Y	N	N	N	N	N	N	N	N	N	N	N	Y	N	N	N	N	N	N	N	N	N	N	N	N	N
Selenium status in heifers, late pregnancy cows and their calves in the Sumava region, Czech Republic	Slavik, P ; Illek, J ; Zeleny, T	The objective of this study was to ascertain selenium status in beef cattle in different stages of production in the Šumava region. In the region, blood collections and analyses for selected metabolic variables were performed in 54 animals in different production stages (18 heifers, 18 cows in late pregnancy and 18 calves aged 3 weeks on the average). Three herds were studied. The selenium status…	2007	Acta Veterinaria Brno	N	N	N	N	N	N	Czech Republic	Y	Y	N	Y	N	N	Y	N	N	N	N	N	N	Y	Y	N	N	N	N	N	N	N	N	N	N	N	N	N	Y	N	N	N	N	N	N	N	N	N
Environmental contamination due to arsenic and its effects on livestock system	Roy, M ; Pandey, P K ; Roy, S ; Misra, S	Epidemiological study was undertaken to access the status of arsenic status in the ruminants of some parts of centraleast India, which are geologically enriched with arsenic. Major biomarkers, viz. hair, were used to assess the environmental exposure of arsenic in ruminants. Owing to the relatively short life span of ruminants the external lesions of arsenicosis were not observable yet, the prese…	2008	Indian Journal of Animal Sciences	N	N	N	N	N	N	India	Y	Y	Y	Y	N	Y	Y	N	Y	N	N	N	N	Y	N	Y	N	N	N	N	N	N	N	N	N	N	N	N	N	N	N	Y	N	N	N	N	N	N
Measurement of cadmium residues in muscle, liver and kidney of cattle slaughtered in Isfahan abattoir using grafite furnace atomic absorption spectrometry (GFAAS): A preliminary study	Rahimi, E ; Rokni, N	The aim of the present study was to determine the levels of cadmium in the muscle, liver and kidney of cattle from Isfahan and to compare the results with those reported by other countries and with the maximum acceptable levels for human consumption. Samples of muscle, liver and kidney from 60 animals aged 1-10-year-old were collected from the carcasses slaughtered at Isfahan abattoir. Samples we…	2008	Iranian Journal of Veterinary Research	N	N	N	N	N	N	Iran	Y	Y	Y	Y	N	N	Y	N	Y	Y	Y	Y	N	N	N	N	N	N	N	N	N	N	N	N	N	N	N	N	N	Y	N	N	N	N	N	N	N	N
Ceruloplasmin and copper concentration in serum, liver and kidney of cattle	Pourjafar, M ; Nejat Dehkordi, S	The relationship of ceruloplasmin concentration and serum, liver and kidney copper levels in 108 slaughtered cattle were studied. The highest correlation was between serum copper and ceruloplasmin activity and the least between liver and kidney copper.	2008	Indian Veterinary Journal	N	N	N	N	N	N	Iran	Y	Y	N	Y	N	N	N	N	N	Y	N	Y	N	N	Y	N	N	N	N	N	N	N	N	N	Y	N	N	N	N	N	N	N	N	N	N	N	N	N
Effects of wet corn distillers grains with solubles on visceral organ mass, trace mineral status, and polioencephalomalacia biomarkers of individually-fed cattle	Ponce, C H ; Brown, M S ; Osterstock, J B ; Cole, N A ; Lawrence, T E ; Soto-Navarro, S ; MacDonald, J ; Lambert, B D ; Maxwell, C	Twenty-four steers (initial BW = 385 Â± 1.1 kg) were blocked by BW and randomly assigned to 3 dietary treatments (0, 30, or 60% wet distillers grains with solubles [WDGS]; DM basis) and were fed individually to determine the effect of WDGS on live growth and carcass performance, visceral organ mass, trace mineral status, and polioencephalomalacia biomarkers. Steers were slaughtered at 125, 150, 1…	2014	Journal of Animal Science	N	N	N	N	N	N	United States	N	Y	N	N	N	Y	N	N	N	Y	N	Y	N	N	N	N	N	N	N	N	Y	N	N	N	Y	Y	N	Y	Y	N	Y	N	N	Y	N	N	N	N
Heavy metal composition of livers and kidneys of cattle from southern Nigeria	Iwegbue, C M A	Results are presented for the levels of cadmium, chromium, copper, lead, iron, manganese and nickel as determined by atomic absorption spectrophotometry, in the livers and kidneys of 88 cattle from seven different locations in southern Nigeria. The mean and range for each metal in mg.kg-1, in livers and kidneys were as follows; cadmium 0.08 (0.01-0.23) and 0.14 (0.01-0.46); chromium 3.62 (0.98-6.…	2008	Veterinarski Arhiv	N	N	N	N	N	N	Nigeria	Y	Y	Y	Y	N	N	N	N	Y	Y	N	Y	N	N	N	N	N	N	N	N	N	N	N	N	Y	N	Y	Y	N	Y	Y	N	N	N	Y	Y	N	N
Distribution of toxic metals in organs of local cattle, sheep, goat and poultry from the west bank, palestinian authority	Swaileh, K M ; Abdulkhaliq, A ; Hussein, R M ; Matani, M	Graphite furnace atomic absorption spectrophotometry was used to measure the concentrations of Cu, Cd, Pb, and Zn in muscles and internal organs (liver, kidneys, heart, and lungs) of cattle, sheep goat and poultry sampled from local markets in the West Bank, Palestinian Authority. Mean levels of metals (dry weight basis) during this study were as follows: Cd: 0.34-0.57 Î¼g/g, Pb: 0.2-4.7 Î¼g/g, C…	2009	Bulletin of Environmental Contamination and Toxicology	N	N	N	N	N	N	Cisjordan	Y	Y	Y	Y	N	N	N	N	Y	Y	N	Y	N	N	N	N	Y	Y	N	N	N	N	N	N	Y	N	Y	N	N	Y	N	N	N	N	N	Y	N	N
Nutritional Characteristics and Active Components in Liver from Wagyu—Qinchuan Cattle	Li, R-R ; Yu, Q-L ; Han, L ; Cao, H	We investigated nutritional characteristics and active components in the liver of WagyuÃ—Qinchuan cattle and Qinchuan cattle produced in Shaanxi (China). We observed significant differences (p<0.05) in the proximate composition of protein, fat, carbohydrate, total energy, and glycogen. WagyuÃ—Qinchuan cattle liver showed higher (p<0.05) sodium, iron, zinc, and selenium concentrations than Qinchua…	2014	Korean Journal for Food Science of Animal Resources	N	N	N	N	N	N	China	N	Y	Y	N	N	N	Y	Y	N	Y	N	N	N	N	N	N	N	N	N	N	N	N	N	N	Y	Y	N	Y	Y	N	N	N	N	N	N	N	N	N
Levels of As, Cd, Pb, Cu, Se and Zn in bovine kidneys and livers in Jamaica	Nriagu, J ; Boughanen, M ; Linder, A ; Howe, A ; Grant, C ; Rattray, R ; Vutchkov, M ; Lalor, G	Paired liver and kidney samples from 100 free-range cattle in different parts of Jamaica were analyzed for essential and non-essential trace elements. We found significant enrichment of elements in the kidney (K) compared to the liver (L) with the K/L concentration ratios being 5.2 for Cd, 4.1 for Pb, 3.5 for Se and 2.1 for As, but the Cu contents of the kidney were significantly higher with the …	2009	Ecotoxicology and Environmental Safety	N	N	N	N	N	N	Jamaica	Y	Y	Y	Y	N	N	N	N	Y	Y	N	Y	N	N	N	N	N	N	N	N	N	N	N	N	Y	Y	Y	N	Y	Y	N	Y	N	N	N	N	N	N
Effect of feeding a mixed microbial culture fortified with trace minerals on the performance and carcass characteristics of late-fattening hanwoo steers: A field study	Kwak, W S ; Kim, Y I ; Lee, S M ; Lee, Y H ; Choi, D Y	This study was conducted to determine the effects of feeding a trace minerals-fortified microbial culture (TMC) on the performance and carcass characteristics of late-fattening Hanwoo steers. A mixture of microbes (0.6% [v/w] of Enterobacter sp., Bacillus sp., Lactobacillus sp., and Saccharomyces sp.) was cultured with 99% feedstuff for ensiling and 0.4% trace minerals (zinc, selenium, copper, an…	2015	Asian-Australasian Journal of Animal Sciences	N	N	N	N	N	N	Korea	N	Y	N	N	N	Y	N	N	N	N	Y	N	N	N	N	N	N	N	N	N	N	N	N	N	Y	Y	N	Y	Y	N	Y	N	Y	Y	N	N	N	N
Effect of breed and sampling place on the mineral content of cattle hair	Szigeti, E ; Katai, J ; Komlosi, I ; Szabo, C	Mineral intake is important for high production level. Estimation of exact mineral intake is difficult in grazing and/or group housed animals like cattle. Accessing of long term mineral status seems to be possible using hair mineral analyses. However, several factors can affect the results. Therefore, the aim of this study was to test the effect of sampling location and breed on the mineral conte…	2015	Poljoprivreda	N	N	N	N	N	N	Hungary	N	Y	N	N	N	N	Y	N	N	N	N	N	N	N	N	Y	N	N	N	N	N	N	N	N	Y	Y	N	N	Y	N	N	N	N	N	N	N	N	N
Ground water arsenic contamination in West Bengal, India: a risk of sub-clinical toxicity in cattle as evident by correlation between arsenic exposure, excretion and deposition	Bera, A K ; Rana, T ; Das, S ; Bhattacharya, D ; Bandyopadhyay, S ; Pan, D ; De, S ; Samanta, S ; Chowdhury, A N ; Mondal, T K ; Das, S K	Arsenic contamination of ground water in West Bengal, India, is a great concern for both human and livestock populations. Our study investigated and correlated the arsenic concentration in the drinking water, urinary excretion and deposition of total arsenic in hair of cattle at an arsenic contaminated zone in West Bengal. The results of our study indicated that the average concentration of arsen…	2010	Toxicology and Industrial Health	N	N	N	N	N	N	India	Y	Y	Y	Y	N	N	N	N	Y	N	N	N	N	N	N	Y	N	N	N	N	N	N	N	N	N	N	N	N	N	N	N	Y	N	N	N	N	N	N
Heavy metal levels in animal muscle tissue: A Case study of Nigerian raised cattle	Nwude, D O ; Okoye, P A C ; Babayemi, J O	The increasing level of pollution in both aquatic and terrestrial environment with which some animals which form part of human diet are constantly in contact has been a global concern, minding the contamination of aquatic and terrestrial organisms especially in countries which are prone to severe environmental pollution due to the lack of appropriate waste management system and technologies. In N…	2010	Research Journal of Applied Sciences	N	N	N	N	N	N	Nigeria	Y	Y	Y	Y	N	N	N	N	Y	N	Y	N	N	N	N	N	N	N	N	N	N	N	N	N	Y	Y	Y	Y	N	Y	N	N	Y	N	N	N	N	N
Evaluation of the Relationship of Blood Heavy Metal, Trace Element Levels and Antioxidative Metabolism in Cattle Which Are Living Near The Trunk Roads	Arslan, H H ; Aksu, D S ; Ozdemir, S ; Yavuz, O ; Or, M E ; Barutcu, U B	In this study, detection of a possible relationship of some trace element levels of copper (Cu), zinc (Zn), and iron (Fe), toxic heavy metals, cadmium (Cd) and lead (Pb), and antioxidant functions in cattle, which are living near the trunk roads for at least 3 years, was aimed. Totally, 70 cattle, which were in different herds, were used. Fifty-four cattle (3-13 years), which were living near the…	2011	Kafkas Universitesi Veteriner Fakultesi Dergisi	N	N	N	N	N	N	Turkey	Y	Y	Y	Y	N	N	Y	N	Y	N	N	N	N	N	Y	N	N	N	N	N	N	N	N	N	Y	Y	Y	Y	N	Y	N	N	N	N	N	N	N	N
The effect of different selenium sources during the finishing phase on beef quality	Rossi, C A S ; Compiani, R ; Baldi, G ; Bernardi, C E M ; Muraro, M ; Marden, J P ; Dell'Orto, V	Selenium (Se) is involved in several biological functions and its supplementation is necessary for farm animals. Se can be provided in organic or inorganic forms, which are metabolized differently. The aim of this study was to compare the effects of switching the Se source in the last 60 days of fattening on beef quality and Se content in meat. Charolaise beef heifers supplemented since the begin…	2015	Journal of Animal and Feed Sciences	N	N	N	N	N	N	Italy	N	Y	Y	N	N	Y	N	Y	N	N	Y	N	N	N	N	N	N	N	N	N	N	N	N	N	N	N	N	N	Y	N	N	N	N	N	N	N	N	N
Iodine status of crossbred cattle from Shiwalik and middle mountains of north-west Himalayas	Singh, R ; Singh, J	Base-line survey was conducted in the Jammu division of Jammu and Kashmir state involving 6 districts under different agro-climatic zones to know the iodine status of crossbred (taurusÃ—indicus) cattle. Plasma blood samples (252) were collected from crossbred cattle of different age groups from 60 villages. Plasma inorganic iodine (PII) along with thyroid hormones estimation was done. Average val…	2011	Indian Journal of Animal Sciences	N	N	N	N	N	N	India	Y	Y	N	Y	N	N	N	N	N	N	N	N	Y	N	N	N	N	N	N	N	N	N	N	N	N	N	N	N	N	N	N	N	N	N	N	N	N	N
Method of sampling beef cattle hair for assessment of elemental profile	Miroshnikov, S ; Kharlamov, A ; Zavyalov, O ; Frolov, A ; Bolodurina, I ; Arapova, O ; Duskaev, G	The development of research methods of sampling of beef cattle hair are given in the article. Data on filthiness, growth and elemental composition of different components of hair were taken into account. Hair from mature beef cattle (Bos Taurus) was used. Animals were of Hereford and Angus breeds. Hair sampling of one and the same animals was performed in winter and summer period. Hair for study …	2015	Pakistan Journal of Nutrition	N	N	N	N	N	N	Russia	N	Y	N	N	N	N	Y	N	N	N	N	N	N	N	N	Y	N	N	N	N	N	N	N	N	Y	Y	Y	Y	Y	Y	Y	Y	Y	N	Y	Y	Y	Y
Modeling cadmium in the feed chain and cattle organs	Fels-Klerx, I ; Romkens, P ; Franz, E ; Raamsdonk, L	The objectives of this study were to estimate cadmium contamination levels in different scenarios related to soil characteristics and assumptions regarding cadmium accumulation in the animal tissues, using quantitative supply chain modeling. The model takes into account soil cadmium levels, soil pH, soil-to-plant transfer, animal consumption patterns, and transfer into animal organs (liver and ki…	2011	Biotechnology, Agronomy and Society and Environment	N	N	N	N	N	N	Netherlands	Y	Y	Y	Y	N	Y	Y	N	Y	Y	N	Y	N	N	N	N	N	N	N	N	N	N	N	N	N	N	N	N	N	Y	N	N	N	N	N	N	N	N
Heavy metal residues in beef carcasses in Beni-Suef abattoir, Egypt	Khalafalla, F A ; Ali, F H ; Schwagele, F ; Abd-El-Wahab, M A	A total of 300Â samples were collected from cattle slaughtered in the Beni-Suef abattoir in Egypt. Samples included muscle, liver and kidney. Animals were randomly selected from the slaughter line. The age of the slaughtered cattle was less than three years (18-30Â months). Samples were packed separately in plastic bags, identified and stored at -18Â°C until analysis which was performed at the Ma…	2011	Veterinaria Italiana	N	N	N	N	N	N	Egypt	Y	Y	Y	Y	N	N	Y	N	Y	Y	Y	Y	N	N	N	N	N	N	N	N	N	N	N	N	N	N	Y	N	N	Y	N	Y	N	N	Y	Y	Y	N
Relationship between selenium and selected heavy metals concentration in serum of cattle from a non-polluted area	Tomza-Marciniak, A ; Pilarczyk, B ; Bakowska, M ; Pilarczyk, R ; Wojcik, J ; Marciniak, A ; Hendzel, D	The present study was undertaken to evaluate the concentration of selenium and selected heavy metals and their possible relationship in serum of 25 healthy lactating cows (MontbÃ©liarde) reared in a non-polluted area, in the western part of Poland. Cadmium, lead, copper, and zinc concentrations were determined by inductively coupled plasma-atomic emission spectrometry and Se concentration was det…	2011	Biological Trace Element Research	N	N	N	N	N	N	Poland	Y	Y	N	Y	N	N	N	N	N	N	N	N	N	N	Y	N	N	N	N	N	N	N	N	N	Y	Y	Y	N	Y	Y	N	N	N	N	N	N	N	N
A dynamic model to calculate cadmium concentrations in bovine tissues from basic soil characteristics	Waegeneers, N ; Ruttens, A ; Temmerman, L	A chain model was developed to calculate the flow of cadmium from soil, drinking water and feed towards bovine tissues. The data used for model development were tissue Cd concentrations of 57 bovines and Cd concentrations in soil, feed and drinking water, sampled at the farms were the bovines were reared. Validation of the model occurred with a second set of measured tissue Cd concentrations of 9…	2011	The Science of The Total Environment	N	N	N	N	N	N	Belgium	Y	Y	Y	Y	N	Y	N	N	Y	Y	Y	Y	N	N	N	N	N	N	N	N	N	N	N	N	N	N	N	N	N	Y	N	N	N	N	N	N	N	N
Efficacy of selenium supplementation methods in California yearling beef cattle and resulting effect on weight gain	Davy, J S ; Forero, L C; Tucker, T ; Mayo, C ; Drake, D ; Maas, J ; Oltjen, J W	Selenium (Se) deficiency occurs commonly in California grazing cattle and has been associated with reduced immune function and, in some studies, reduced weight gain. Multiple methods of supplementing Se are available, but little research has compared the effects of these methods on whole blood Se levels and weight gain. In two trials, we evaluated four methods of Se supplementation - an intrarume…	2016	California Agriculture	N	N	N	N	N	N	United States	N	Y	N	N	N	Y	N	N	N	N	N	N	N	Y	N	N	N	N	N	N	N	N	N	N	N	N	N	N	Y	N	N	N	N	N	N	N	N	N
Geographic determinants of copper and molybdenum concentrations in serum at the end of the grazing season and associations with reproductive performance in beef cows from western Canada	Weyer, L ; Waldner, C L	Geographic determinants of copper and molybdenum concentrations in serum at the end of the grazing season and associations with reproductive performance in beef cows from western Canada. Can. J. Anim. Sci. 91: 423-431. Serum concentrations of Cu and Mo were measured at the end of the summer grazing season in an observational field study of 783 breeding females from 66 cow-calf herds located in we…	2011	Canadian Journal of Animal Science	N	N	N	N	N	N	Canada	Y	Y	N	Y	N	Y	N	N	N	N	N	N	N	N	Y	N	N	N	N	N	N	N	N	N	Y	N	N	N	N	N	N	N	N	Y	N	N	N	N
Macro and micro-mineral profile of feeds, fodders and blood of livestock under farm condition in Mathura district of India	Gupta, V P ; Kumar, V ; Roy, D ; Kumar, M	This study was conducted to find out the macro and micro-mineral profile of different feedstuffs and blood mineral profile of bovines in different physiological stages under farm condition in Mathura. Mineral analysis of feeds showed deficiency of Ca, P, Cu and Zn in wheat straw and Na in berseem. The cereal grains were deficient in Ca, Na, Cu and Mn. Maize and sorghum fodders were deficient in N…	2016	Indian Journal of Animal Research	N	N	N	N	N	N	India	N	Y	N	N	N	Y	Y	N	N	N	N	N	Y	N	N	N	N	N	N	N	N	N	N	N	Y	Y	N	Y	N	N	Y	N	N	N	N	N	N	N
Selection for increased muscling in Angus cattle did not increase the glycolytic potential or negatively impact pH decline, retail colour stability or mineral content	McGilchrist, P ; Greenwood, P L ; Pethick, D W ; Gardner, G E	This study determined the impact of selection for greater muscling in Angus cattle on myofibre characteristics, muscle enzymatics, retail colour stability, pH decline and mineral content of the semimembranosus (SM), semitendinosus (ST) and longissimus thoracis (LT). Muscle from 10 low muscled (low) and 11 high muscled (high) steers were analysed. The high steers had myofibres 22% and 24% larger i…	2016	Meat Science	N	N	N	N	N	N	Australia	N	Y	Y	N	N	N	N	Y	N	N	Y	N	N	N	N	N	N	N	N	N	N	N	N	N	Y	Y	N	Y	N	N	N	N	N	N	N	N	N	N
Declines in blood lead concentrations in clinically affected and unaffected cattle accidentally exposed to lead	Bischoff, K ; Thompson, B ; Erb, H N ; Higgins, W P ; Ebel, J G ; Hillebrandt, J R	Lead (Pb) poisoning remains a common cause of morbidity in dairy and beef cattle. Although Pb toxicosis is typically diagnosed in cattle with clinical signs of acute or subacute Pb poisoning, it has been hypothesized that subclinical chronic exposure of cattle to Pb, which often goes undiagnosed, poses more of a risk to the human consumer. There is not adequate information on Pb kinetics to deter…	2012	Journal of Veterinary Diagnostic Investigation	N	N	N	N	N	N	United States	Y	Y	Y	Y	N	N	Y	N	Y	N	N	N	N	Y	N	N	N	N	N	N	N	N	N	N	N	N	Y	N	N	N	N	N	N	N	N	N	N	N
Evaluation of the concentration of nonessential and essential elements in chicken, pork, and beef samples produced in Brazil	Batista, B L ; Grotto, D ; Carneiro, M F H ; Barbosa, F	Food safety is a global concern. Meat represents the most important protein source for humans. Thus, contamination of meat products by nonessential elements is a ready source of human exposure. In addition, knowledge of the concentration of essential elements is also relevant with respect to human nutrition. The aim of the present study was to determine the concentration of 17 elements in pork, b…	2012	Journal of Toxicology and Environmental Health - Part A	N	N	N	N	N	N	Brazil	Y	Y	Y	Y	N	N	N	N	Y	N	Y	N	N	N	N	N	N	N	N	N	N	N	N	N	Y	Y	Y	Y	Y	Y	Y	Y	Y	Y	N	N	Y	N
The influence of cattle breed on nutritional value and mineral content of meat	Valaitiene, V ; Klementaviciute, J ; Stanyte, G	The aim of this study was to determine the mineral content in various breeds' cattle meat and its correlation with chemical meat quality indices. The concentrations of natrium, magnesium, calcium, nickel, copper, zinc, barium, selenium, and iron were determined by inductively coupled plasma mass spectrometry (ICP-MS) after microwave digestion. Different concentrations were found in meat of differ…	2016	Veterinarija ir Zootechnika	N	N	N	N	N	N	Lithuania	N	Y	Y	N	N	N	Y	Y	N	N	Y	N	N	N	N	N	N	N	N	N	N	N	N	N	Y	Y	N	Y	Y	N	N	N	N	N	Y	N	N	N
Assessment of lead contamination in Kuwait with an impact in the internal organs of the livestock	Al-Sabbagh, T	One hundred and eighteen samples from the internal organs (kidney and liver) of the different species including Naeemi lambs, Australian lambs, camels, cows and a goat were collected and tested for lead level. These samples were collected from several slaughter houses in Kuwait that is in Dahar, Shuwaikh, Hawali and Jahra. Naeemi lambs tend to accumulate the highest lead level whereas Australian …	2012	Journal of Applied Sciences Research	N	N	N	N	N	N	Kuwait	Y	Y	Y	Y	N	N	N	N	Y	Y	N	Y	N	N	N	N	N	N	N	N	N	N	N	N	N	N	Y	N	N	N	N	N	N	N	N	N	N	N
Comparative studies on plasma mineral status of cattle in fluoride toxic brackish water zone of Punjab, India	Chhabra, S ; Siddique, N ; Randhawa, S N S	Objective: Chronic fluoride intoxication or fluorosis is a worldwide health problem in humans and animals. The present research work was aimed to assess the status of copper, zinc, cobalt, manganese, magnesium, calcium and phosphorus in blood of fluorotic cattle in brackish water zone of Punjab. Methods: The present study was conducted in villages of district Muktsar, a brackish water zone, of Pu…	2012	Asian Pacific Journal of Tropical Disease	N	N	N	N	N	N	India	Y	Y	Y	Y	N	N	N	N	Y	N	N	N	Y	N	N	N	N	N	N	N	N	N	N	N	Y	Y	N	Y	N	N	Y	N	N	Y	N	N	N	N
Levels of Some Trace Metals (Zn, Cr, and Ni) in the Muscle and Internal Organs of Cattle in Nigeria	Ihedioha, J N ; Okoye, C O B	This scoping study assessed the concentrations of zinc, chromium, and nickel in the muscle and internal organs of a sample of commercially available meat from Nigerian-bred cattle. The dried samples were digested with a 3:2 HNO3/HClO4 mixture and analyzed for these three metals with an atomic absorption spectrophotometer (AAS). The ranges of detectable values (mgkg-1) were Zn (433.82-529.36) Cr (…	2013	Human and Ecological Risk Assessment	N	N	N	N	N	N	Nigeria	Y	Y	Y	Y	N	N	N	N	Y	Y	Y	Y	N	N	N	N	N	N	N	N	N	Y	N	N	N	Y	N	N	N	N	N	N	N	N	Y	Y	N	N
Trace elements and heavy metals in poultry and livestock meat in Taiwan	Chen, S-S ; Lin, Y-W ; Kao, Y-M ; Shih, Y-C	Trace elements and heavy metals were determined in poultry and livestock meat by inductively coupled plasma mass spectrometry after graphite block digestion. Samples were collected from markets in Taiwan and included beef (20), mutton (20), pork (30), chicken (30), duck (10) and goose (10). Mean concentrations of Mn, Co, As, Se, Mo, Cd, Sb and Pb in meat samples were 0.106-0.365 Î¼g/g, 0.002-0.03…	2013	Food additives & contaminants. Part B	N	N	N	N	N	N	Taiwan	Y	Y	Y	Y	N	N	N	N	Y	N	Y	N	N	N	N	N	N	N	N	N	N	N	N	N	N	N	Y	N	Y	Y	Y	Y	Y	Y	N	N	N	N
Lead and cadmium levels in cattle muscle and edible tissues collected from a slaughter slab in Nigeria	Adetunji, V O; Famakin, I O; Chen, J	Contamination levels of lead (Pb) and cadmium (Cd) in muscles, liver and kidney of 50 randomly selected, freshly slaughtered cattle in Ogun State, Nigeria were assessed using an official procedure and atomic absorption spectrophotometry. Results showed that Pb and Cd were present in all of the tested samples. Mean Pb concentrations were 0.721 Â± 0.180 mg kg(-1), 0.809 Â± 0.220 mg kg(-1) and 0.908…	2014	Food additives & contaminants. Part B	N	N	N	N	N	N	Nigeria	Y	Y	Y	Y	N	N	N	N	Y	Y	Y	Y	N	N	N	N	N	N	N	N	N	N	N	N	N	N	Y	N	N	Y	N	N	N	N	N	N	N	N
Interactive effects of supplemental Zn sulfate and ractopamine hydrochloride on growth performance, carcass traits, and plasma urea nitrogen in feedlot heifers	Bibber-Krueger, C L ; Amachawadi, R G ; Scott, H M ; Gonzalez, J M ; Drouillard, J S	Interactive effects of supplemental Zn and ractopamine hydrochloride (RH) were evaluated using 156 crossbred heifers (initial BW = 527 kg Â± 6.61; gross BW Ã— 0.96) to determine the impact on feedlot performance, plasma urea nitrogen (PUN), and carcass characteristics. The study was conducted as a randomized complete block design with a 2 Ã— 2 factorial arrangement of treatments. Factors consiste…	2017	Journal of Animal Science	N	N	N	N	N	N	United States	N	Y	N	N	N	Y	N	N	N	N	N	N	Y	N	N	N	N	N	N	N	N	N	N	N	N	Y	N	N	N	N	N	N	N	N	N	N	N	N
Organic selenium supplementation improves growth parameters, immune and antioxidant status of newly received beef cattle	Rossi, C A S; Compiani, R ; Baldi, G ; Muraro, M ; Marden, J P ; Rossi, R ; Pastorelli, G ; Corino, C ; Dell'Orto, V	The effects of dietary supplementation with selenium enriched yeast on growth, immune and antioxidant status were assessed on 228 newly received beef cattle. During the adaptation phase (54 days), the animals were housed in 38 pens (19 pens per treatment) and supplemented with 0.32 mg Â· kg-1 DM of Se as sodium selenite (CTR) or selenium enriched yeast (SeY). At days 0, 19 and 54 the animals were…	2017	Journal of Animal and Feed Sciences	N	N	N	N	N	N	Italy	N	Y	N	N	N	Y	N	N	N	N	N	N	N	N	Y	N	N	N	N	N	N	N	N	N	N	N	N	N	Y	N	N	N	N	N	N	N	N	N
Cadmium and other heavy metal concentrations in bovine kidneys in the Republic of Ireland	Canty, M J ; Scanlon, A ; Collins, D M ; McGrath, G ; Clegg, T A ; Lane, E ; Sheridan, M K ; More, S J	In Ireland, an estimated 15% of Irish soils exceed the EU threshold limit for soil Cd of 1mg/kg. The aim was to determine the concentrations of Cd and other heavy metals (As, Hg and Pb) in kidneys collected from cattle at slaughter. Systematic sampling of eligible animals (animals that were born and reared until slaughter in the same Irish county) at the time of slaughter was conducted, until a t…	2014	The Science of The Total Environment	N	N	N	N	N	N	Ireland	Y	Y	Y	Y	N	N	Y	N	Y	Y	N	N	N	N	N	N	N	N	N	N	N	N	N	N	N	N	Y	N	N	Y	N	Y	N	N	N	N	Y	N
Subclinical arsenicosis in cattle in arsenic endemic area of West Bengal, India	Rana, T ; Bera, A K ; Das, S ; Bhattacharya, D ; Pan, D ; Das, S K	Arsenic is ubiquitously found metalloid that commonly contaminates drinking water and agricultural food. To minimise the ecotoxicological effect of arsenic in the environment, it is important to ameliorate the deleterious effects on human and animal health. We investigated the effects of arsenic on cattle by estimating arsenic concentration in biological samples of cattle that consumed contaminat…	2014	Toxicology and Industrial Health	N	N	N	N	N	N	India	Y	Y	Y	Y	N	Y	N	N	Y	N	N	N	N	Y	N	Y	N	N	N	N	N	N	N	N	N	N	N	N	N	N	N	Y	N	N	N	N	N	N
Interaction between supplemental zinc oxide and zilpaterol hydrochloride on growth performance, carcass traits, and blood metabolites in feedlot steers	Bibber-Krueger, C L ; Miller, K A ; Amachawadi, R G ; Scott, H M ; Gonzalez, J M ; Drouillard, J S	Interactive effects of supplemental Zn and zilpaterol hydrochloride (ZH) were evaluated in feedlot steers (n = 40; 652 kg ± 14 initial BW) to determine their impact on feedlot performance, blood constituents, and carcass traits. The study was conducted as a randomized complete block design with a 2 × 2 factorial treatment arrangement. Steers were blocked by BW and randomly assigned to treatments.…	2017	Journal of Animal Science	N	N	N	N	N	N	United States	N	Y	N	N	N	Y	N	N	N	N	N	N	Y	N	N	N	N	N	N	N	N	N	N	N	N	Y	N	N	N	N	N	N	N	N	N	N	N	N
Heavy metals investigation in bovine tissues in Brazil	Alkmim-Filho, J F ; Germano, A ; Dibai, W L S ; Vargas, E A ; Melo, M M	The aim of this study was to investigate the presence of arsenic, lead, and cadmium residues in samples of liver, kidney, and muscle of cattle during the years of 2002 to 2008. A total of 1017 samples from 20 Brazilian States were used. The samples were analyzed at the National Agricultural Laboratory using the atomic absorption spectrometry technique. Arsenic residues were detected in 15.7% of l…	2014	Food Science and Technology	N	N	N	N	N	N	Brazil	Y	Y	Y	Y	N	N	N	N	Y	Y	Y	Y	N	N	N	N	N	N	N	N	N	N	N	N	N	N	Y	N	N	Y	N	Y	N	N	N	N	N	N
Selenium status in cattle herds in Wallonia (Belgium): Overview and health management	Mehdi, Y ; Cabaraux, J-F ; Hornick, J-L ; Istasse, L ; Dufrasne, I	Aim: Monitoring was performed in order to determine the Selenium (Se) status of cattle herds in different agricultural areas in Wallonia (Belgium). Materials and Methods: The study included 114 heifers and 184 cows (82 dairy and 102 beef cows) from 66 cattle farms situated in Wallonia. The Se status was assessed by measuring the glutathion peroxydase in red cells and converting it to the equivale…	2014	Veterinary World	N	N	N	N	N	N	Belgium	Y	Y	Y	Y	N	N	Y	Y	N	N	N	N	N	Y	N	N	N	N	N	N	N	N	N	N	N	N	N	N	Y	N	N	N	N	N	N	N	N	N
Effect of supplementation of trace minerals on hematological parameters and plasma mineral profile of Gir calves	Yadav, P ; Choudhary, S ; Kaushik, P K ; Choudhary, S D ; Yadav, M K ; Meel, S ; Godara, R S	A feeding trial of three months duration was conducted on 12 male Gir calves (10-16 months age;111.20 kg average b.wt.), divided into two equal groups based on their body weight. Group-1 (G-I) was unsupplemented control, whereas group-2 (G-II) was supplemented with mineral mixture containing all important deficient trace minerals including Ca, P, Na, Cl, Mn, Fe, Cu, Zn, Co, K and I. Animals of bo…	2017	Veterinary Practitioner	N	N	N	N	N	N	India	N	Y	N	N	N	Y	N	N	N	N	N	N	N	N	Y	N	N	N	N	N	N	N	N	N	Y	Y	N	Y	N	N	Y	N	N	N	N	N	N	N
Reducing mineral usage in feedlot diets for Nellore cattle: II. Impacts of calcium, phosphorus, copper, manganese, and zinc contents on intake, performance, and liver and bone status	Prados, L F ; Sathler, D F T ; Silva, B C ; Zanetti, D ; Valadares-Filho, S C ; Alhadas, H M ; Detmann, E ; Santos, S A ; Mariz, L D S ; Chizzotti, M L	Weaned Nellore bulls ( = 36; 274 Â± 34 kg) were used in a randomized block design with a 2 Ã— 2 factorial arrangement of treatments to evaluate intake, fecal excretion, and performance with different concentrations of minerals. Experimental diets were formulated with 2 concentrations of Ca and P (macromineral factor; diet supplying 100% of Ca and P according to BR-CORTE () [CaP+] or diet without …	2017	Journal of Animal Science	N	N	N	N	N	N	Brazil	N	Y	N	N	N	Y	N	N	N	Y	N	N	N	N	N	N	N	N	N	Y	N	N	N	N	Y	Y	N	N	N	N	Y	N	N	N	N	N	N	N
Cattle tissues as a source of cadmium for consumers	Ruprich, J ; Drapal, J ; Rehurkova, I ; Stastny, K ; Kalivodova, M	The aim of this study was to re-evaluate the analytical results and time trends of the content of cadmium in muscle, liver, and kidney samples of young bovine animals and cows slaughtered in the Czech Republic during the years 1993â€“2010, and to estimate the total dietary exposure for the entire population aged 4â€“90 years and specifically, for children at the age of four to six years. Analyses…	2015	Acta Veterinaria Brno	N	N	N	N	N	N	Czech Republic	Y	Y	Y	Y	N	N	Y	N	Y	Y	N	Y	N	N	N	N	N	N	N	N	N	N	N	N	N	N	N	N	N	Y	N	N	N	N	N	N	N	N
Relationships between mineral concentrations and physicochemical characteristics in the Longissimus thoracis muscle of Japanese Black cattle	Kitagawa, T ; Funaba, M ; Matsui, T	The relationship between mineral concentrations, and the relationship of mineral concentrations with physicochemical characteristics in muscles were investigated using the Longissimus thoracis (LT) muscle of 44 Japanese Black steers. We determined moisture content, fat content, meat color, fatty acid composition and mineral concentrations in the LT muscle. Magnesium (Mg), potassium (K) and zinc (…	2017	Animal Science Journal	N	N	N	N	N	N	Japan	N	Y	Y	N	N	N	N	Y	N	N	Y	N	N	N	N	N	N	N	N	N	N	N	N	N	Y	Y	N	Y	N	N	Y	N	N	Y	N	N	N	N
Liver copper concentrations in cull cattle in the UK: are cattle being copper loaded?	Kendall, N R ; Holmes-Pavord, H R ; Bone, P A ; Ander, E L ; Young, S D	With the release of the Department for the Environment, Food and Rural Affairs/Advisory Committee on Animal Feed Guidance Note for Supplementing Copper to Bovines it was noted that the current copper status of the national herd was not known. Liver samples were recovered from 510 cull cattle at a single abattoir across a period of three days. The samples were wet-ashed and liver copper concentrat…	2015	Veterinary Record	N	N	N	N	N	N	United Kingdom	Y	Y	N	Y	N	N	Y	N	N	Y	N	N	N	N	N	N	N	N	N	N	N	N	N	N	Y	N	N	N	N	N	N	N	N	N	N	N	N	N
Forms of selenium in vitamin-mineral mixes differentially affect serum prolactin concentration and hepatic glutamine synthetase activity of steers grazing endophyte-infected tall fescue	Jia, Y ; Li, Q ; Burris, W R ; Aiken, G E ; Bridges, P J ; Matthews, J C	The goal of this study was to test the hypothesis that sodium selenite (ISe), SEL-PLEX (OSe), vs. an 1:1 blend (MIX) of ISe and OSe in a basal vitamin-mineral (VM) mix would differentially affect metabolic parameters and performance of growing steers grazing toxic endophyte-infected tall fescue mixed forage (E+) pasture. Predominately-Angus steers (BW = 183 Â± 34 kg) were randomly selected from h…	2018	Journal of Animal Science	N	N	N	N	N	N	United States	N	Y	N	N	N	Y	N	N	N	N	N	N	N	Y	N	N	N	N	N	N	N	N	N	N	N	N	N	N	Y	N	N	N	N	N	N	N	N	N
Essential trace elements in meat, spleen and liver of Brahman Cross steers reared in intensive production system in Bandung, Indonesia	Lestiani, D D ; Santoso, M ; Setyowati, E Y ; Kurniawati, S ; Adventini, N ; Damastuti, E	In this study the determination of micro mineral elements (selenium, iron and zinc) in meat, spleen and liver of beef were carried out. Brahman cross steers reared under intensive production system in feedlot for 87 days. Samples of meat, spleen and liver were collected from 16 steers aged 24-36 months with four types of feeding treatment, feeding without Se (group I) and feeding with additional …	2018	Journal of The Indonesian Tropical Animal Agriculture	N	N	N	N	N	N	Indonesia	N	Y	Y	N	N	Y	N	Y	N	Y	Y	N	N	N	N	N	N	N	Y	N	N	N	N	N	N	Y	N	Y	Y	N	N	N	N	N	N	N	N	N
Relationship between soil cobalt and vitamin B12 levels in the liver of livestock in Saudi Arabia: role of competing elements in soils	Huwait, E A ; Kumosani, T A ; Moselhy, S S ; Mosaoa, R M ; Yaghmoor, S S	OBJECTIVE: This study aimed to analyze the agricultural soils from different regions in Saudi Arabia for cobalt and related metals as Cu(2+), Ni(2+), Cr(3+), Zn(2+) and Pb(2+). MATERIALS AND METHODS: Liver and muscle tissues of livestock grazing on the selected areas were analyzed for the content of Co and vitamin B12. RESULTS: Our results indicated that the levels of Co in surface soil (0-15 cm)…	2015	African Health Sciences	N	N	N	N	N	N	Saudi Arabia	Y	Y	Y	Y	N	N	N	Y	N	Y	Y	N	N	N	N	N	N	N	N	N	N	N	N	N	N	N	N	N	N	N	N	N	Y	N	N	N	N	N
Investigation of stillbirths, perinatal mortality and weakness in beef calves with low-selenium whole blood concentrations	Davis, A J ; Myburgh, J G	In this on-farm investigation, we report on stillbirths, weakness and perinatal mortality seen in calves on a commercial beef farm in the Roossenekal area, Mpumalanga province, South Africa. Post-mortem examination of these calves and histopathological examination of organ and tissue samples did not indicate an infectious aetiology. Affected calves had marginal to deficient whole blood selenium c…	2016	Journal of the South African Veterinary Association	N	N	N	N	N	N	South Africa	Y	Y	Y	Y	N	Y	N	Y	N	N	N	N	N	Y	N	N	N	N	N	N	N	N	N	N	N	N	N	N	Y	N	N	N	N	N	N	N	N	N
Accumulation of Cu and Zn in the soils, rough fodder, organs and muscle tissues of cattle in Western Siberia	Petukhov, V L ; Syso, A I ; Narozhnykh, K N ; Konovalova, T V ; Korotkevich, O S ; Sebezhko, O I ; Kamaldinov, E V ; Osadchuk, L V	The aim of the present study was to determine the Cu and Zn accumulation in the soils, rough fodder, organs and muscle tissue of Hereford and Black-and-White cattle in Western Siberia. The content of copper and zinc in soils and fodder have been studied in two groups of districts of the Novosibirsk Region, distinguished by dominant cattle breeds - Hereford beef cattle and Black-and-White dairy ca…	2016	Research Journal of Pharmaceutical, Biological and Chemical Sciences	N	N	N	N	N	N	Russia	Y	Y	Y	Y	N	Y	Y	N	Y	Y	Y	Y	N	N	N	Y	Y	Y	Y	N	N	N	N	N	Y	Y	N	N	N	N	N	N	N	N	N	N	N	N
Cadmium accumulation in soil, fodder, grain, organs and muscle tissue of cattle in West Siberia (Russia)	Narozhnykh, K N ; Konovalova, T V ; Petukhov, V L ; Syso, A I ; Sebezhko, O I ; Shishin, N I ; Fedyaev, J I ; Korotkevich, O S ; Kamaldinov, E V ; Osadchuk, L V	The content of cadmium in the soil, fodder, grain, organs and muscle tissue of animals from two ecological zones of the Novosibirsk Region, marked by different prevalent breeds of cattle – Hereford breed (beef cattle) and Black-and-White breed (dairy cattle) – was studied. The concentrations of elements in the soil, fodder, and grain were measured by flame atomic absorption, using Kvant-2A spectr…	2016	International Journal of Advanced Biotechnology and Research	N	N	N	N	N	N	Russia	Y	Y	Y	Y	N	Y	Y	N	Y	Y	Y	Y	N	N	N	N	Y	Y	Y	N	N	N	N	N	N	N	N	N	N	Y	N	N	N	N	N	N	N	N
Research into ecological conditions of Kakheti region pastures in Georgia on the basis of animal hair analysis	Chelidze, T R ; Enukidze, L G ; Chankashvili, M V ; Loladze, T Z ; Imnadze, B U	Contamination of environment with heavy metals is mainly caused by emissions of anthropogenic origin. The paper deals with the definition of heavy metals (copper, lead, zinc and cadmium) in the hair of cows and sheep from a Georgia ’s region. Samples of animal hair were collected from 20 sheep and 10 cows in the municipalities of Kakheti Gurjaani, Akhmeta and Sagarejo.The investigation was carrie…	2017	Chemical Problems	N	N	N	N	N	N	Georgia	Y	Y	Y	Y	N	N	N	N	Y	N	N	N	N	N	N	Y	N	N	N	N	N	N	N	N	Y	Y	Y	N	N	Y	N	N	N	N	N	N	N	N
Effect of dietary vanadium supplementation on growth performance, mineral balance and antioxidant activity in male Sahiwal calves	Singh, D ; Datt, C ; Mishra, A ; Shivani, S ; Gupta, R ; Mani, V	The study was aimed to examine the effect of supplementation of sodium metavandate (NaVO3) as source of vanadium on DMI intake, growth performance, antioxidant activity, level of mineral in plasma and their balance in male Sahiwal calves. The vanadium content in maize (Zea mays) and bajra (Pennisetum glaucum) grains was 58 ppb and 55 ppb while in berseem (Trifolium alexandrinum) and mustard (Bras…	2019	Indian Journal of Animal Sciences	N	N	N	N	N	N	India	N	Y	N	N	N	Y	N	N	N	N	N	N	Y	N	N	N	N	N	N	N	N	N	N	N	Y	Y	N	Y	N	N	N	N	N	N	N	N	N	N
Serum cu, mn and zn levels and oxidative stress in cattle performing tongue-playing	Kirmizigul, A H ; Ozcelik, M ; Ogun, M ; Erkilic, E E ; Paksoy, N ; Merhan, O ; Uzlu, E	This study was aimed at determining serum copper (Cu), manganese (Mn) and zinc (Zn) levels and the occurrence of oxidative stress in cattle performing tongue-playing stereotypies. The study material comprised of 25 healthy cattle and 50 stereotypic cattle performing tongueplaying, which were of a varying age and sex composition. The stereotypic animals were observed to display non-physiological t…	2019	Kafkas Universitesi Veteriner Fakultesi Dergisi	N	N	N	N	N	N	Turkey	N	Y	N	N	N	N	N	N	N	N	N	N	N	N	Y	N	N	N	N	N	N	N	N	N	Y	Y	N	N	N	N	Y	N	N	N	N	N	N	N
Effects of supplemental zinc sulfate on growth performance, carcass characteristics, and antimicrobial resistance in feedlot heifers	Bibber-Krueger, C L ; Vahl, C I ; Narayanan, S K ; Amachawadi, R G ; Taylor, E A ; Scott, H M ; Drouillard, J S	Effects of supplemental Zn as Zn sulfate on feedlot performance, carcass traits, and antimicrobial resistance were evaluated using 480 crossbred heifers (BW = 385 kg Â± 13.08) in a randomized complete block design. Heifers were blocked by BW and randomly assigned within block to diets with 0, 30, 60, or 90 mg supplemental Zn/kg DM. Heifers were housed in dirt-surfaced pens (20 animals per pen; 6 …	2019	Journal of Animal Science	N	N	N	N	N	N	United States	N	Y	N	N	N	Y	N	N	N	N	N	N	Y	N	N	N	N	N	N	N	N	N	N	N	N	Y	N	N	N	N	N	N	N	N	N	N	N	N
Lead detection in blood of the Bali cattle that were slaughtered in the traditional slaughterhouses in Denpasar, Bali	Berata, I K ; Kardena, I M ; Susari, N N W ; Sudira, I W	Lead contamination in the body of the cattle was thought initially to be coming from the feed and the environment in which the cattle were maintained. When a human consumes more than 2.0 ppm of lead-contaminated beef, it could cause damage to various organs, and also lower cognitive abilities. This study aims to determine the amount of heavy metal lead in the blood of Bali cattle which were slaug…	2017	Bali Medical Journal	N	N	N	N	N	N	Indonesia	Y	Y	Y	Y	N	N	N	N	Y	N	N	N	Y	N	N	N	N	N	N	N	N	N	N	N	N	N	Y	N	N	N	N	N	N	N	N	N	N	N
Comparison of lead contamination in innards and muscle tissues of Bali cattle reared in Suwung Landfill	Berata, I K ; Susari, N N W ; Kardena, I M ; Winaya, I B O ; Manuaba, I B P	Innards parts are more widely consumed by the public than the muscle parts, or more commonly known as beef. People are aware that the innards contain a lot of cholesterol, but they do not aware about the content of heavy metal lead. This research aims to study lead contamination levels in offal and beef muscle contaminated with lead. A total of five cows with known lead contamination were slaught…	2017	Bali Medical Journal	N	N	N	N	N	N	Indonesia	Y	Y	Y	Y	N	N	N	N	Y	Y	Y	N	N	N	N	N	Y	N	N	N	N	Y	N	N	N	N	Y	N	N	N	N	N	N	N	N	N	N	N
The Reference Intervals of Hair Trace Element Content in Hereford Cows and Heifers (Bos taurus)	Miroshnikov, S A ; Zavyalov, O A ; Frolov, A N ; Bolodurina, I P ; Kalashnikov, V V ; Grabeklis, A R ; Tinkov, A A ; Skalny, A V	The objective of the present study was to assess hair trace element content in Hereford heifers and cows (Bos taurus) living in South Ural region and calculate the site-specific reference intervals. Hair trace element content in 150 cows and heifers farmed in the Southern Urals of Russia was assessed using inductively coupled plasma mass-spectrometry. Dietary trace element content corresponded to…	2017	Biological Trace Element Research	N	N	N	N	N	N	Russia	Y	Y	N	Y	N	N	Y	N	N	N	N	N	N	N	N	Y	N	N	N	N	N	N	N	N	Y	Y	Y	Y	Y	Y	Y	Y	Y	N	Y	Y	Y	N
Levels of trace elements and potential toxic elements in bovine livers: A trend analysis from 2007 to 2018	Counotte, G ; Holzhauer, M ; Carp-van D, Sanne ; Muskens, J ; Merwe, D	Trace elements and potential toxic elements were analyzed in bovine livers submitted for autopsy in the Netherlands during the years 2007 to 2018. The age of each animal was recorded. In total, 1544 livers were analyzed for cadmium, cobalt, chromium, copper, iron, molybdenum, nickel, lead, selenium and zinc. Less than 2% of the liver samples were from veal calves. Young animals had significantly …	2019	Plos One	N	N	N	N	N	N	Netherlands	N	Y	N	N	N	N	Y	N	N	Y	N	N	N	N	N	N	N	N	N	N	N	N	N	N	N	Y	Y	Y	Y	Y	N	N	Y	Y	Y	Y	N	N
Few heavy metal levels in certain tissues of cattle in Burdur of Turkey	Kocasari, F ; Yurdakul, O K ; Kart, A ; Yalcin, H ; Keyvan, E ; Bayezit, M	In the present study, the occurrence of some heavy metals was determined in muscle, liver and kidney tissues of cattle in Burdur, Turkey. The samples were analyzed for cadmium, lead, arsenics and mercury using Inductively Coupled Plasma-Optical Emission Spectrometry in 50 samples. Concentrations of Cd exceed the permissible limits in 2 samples of muscle tissues (0.05 mg/kg), while the concentrati…	2017	Indian Journal of Animal Research	N	N	N	N	N	N	Turkey	Y	Y	Y	Y	N	N	N	N	Y	Y	Y	Y	N	N	N	N	N	N	N	N	N	N	N	N	N	N	Y	N	N	Y	N	Y	N	N	N	N	Y	N
Blood selenium and Vitamin E levels in heifers: Regional and seasonal differences in northern Cyprus	Sayiner, S ; Karagul, H	The aim of this study was to establish the current state of blood selenium and vitamin E levels in heifers, together with roughage selenium levels in eight livestock regions of Northern Cyprus from two different seasons. We also evaluated whether these concentrations were adequate. Heifer blood, feed samples including concentrate feed or roughage were analysed. It was found that there are signifc…	2017	Pakistan Journal of Zoology	N	N	N	N	N	N	Cyprus	Y	Y	N	Y	N	Y	N	N	N	N	N	N	N	Y	N	N	N	N	N	N	N	N	N	N	N	N	N	N	Y	N	N	N	N	N	N	N	N	N
Exposure to toxic and essential trace elements through the intake of processed and meat cuts (beef and chicken) in southeastern Brazil	Ramos, B S ; Pestana, I A ; Caldas, D ; Azevedo, L S ; Almeida, M G ; Souza, C M M	The present study evaluated the concentration of six trace elements in processed meat products and in meat cuts. We also assessed the risk associated with the consumption of these foods based on the estimated daily intake (EDI) of these elements. Fifty-eight processed meat and 148 meat cuts samples were analyzed using ICP-OES. As and Cd were not detected in any sample of processed meat. The highe…	2019	Environmental Monitoring and Assessment	N	N	N	N	N	N	Brazil	N	Y	Y	N	N	N	N	N	Y	N	Y	N	N	N	N	N	N	N	N	N	N	N	N	N	Y	Y	Y	N	N	Y	N	Y	N	N	N	Y	N	N
Human health risk assessment of cadmium from cattle meat and offal in Central Bosnia Canton	Colic, A ; Mackic, S ; Ahmetovic, N ; Antunovic, B ; Sukalic, A ; Brkic, E ; Hero, M ; Hodzic, A ; Karic, E	The aim of this study was to determine the levels of cadmium in cattle meat and offal on the area of Central Bosnia Canton and to estimate the level of population exposure to cadmium through consumption of cattle meat and offal. Fifty samples were analysed using inductively coupled plasma mass spectrometry, out of which twenty samples of kidney tissue, twenty samples of liver tissue and ten sampl…	2017	Agriculturae Conspectus Scientificus	N	N	N	N	N	N	Bosnia and Herzegovina	Y	Y	Y	Y	N	N	N	N	Y	Y	Y	Y	N	N	N	N	N	N	N	N	N	N	N	N	N	N	N	N	N	Y	N	N	N	N	N	N	N	N
Food Safety Analysis of Milk and Beef in Southwestern Uganda	Kasozi, K I ; Natabo, P C ; Namubiru, S ; Tayebwa, D S ; Tamale, A ; Bamaiyi, P H	BACKGROUND: Inorganic pollutants in milk and beef are of major public health concern; however, information in Africa is still limited due to low food safety monitoring practices. In this study, we established levels of lead (Pb), zinc (Zn), cadmium (Cd), copper (Cu), and iron (Fe) in milk and beef and obtained the estimated daily intake (EDI) and incremental lifetime cancer risk (ILCR) as measure…	2018	Journal of Environmental and Public Health	N	N	N	N	N	N	Uganda	Y	Y	Y	Y	N	N	N	N	Y	N	Y	N	N	N	N	N	N	N	N	N	N	N	N	N	Y	Y	Y	Y	N	Y	N	N	N	N	N	N	N	N
Heavy metal concentrations in bovine tissues (muscle, liver and kidney) and their relationship with heavy metal contents in consumed feed	Hashemi, M	Toxic (lead, cadmium and mercury) and essential trace (copper and zinc) metals were measured in muscle, liver and kidney samples of bovine and their relationships with heavy metal concentrations in consumed feed were studied. A total of 216 tissue samples from 72 cows and 216 feed samples from 18 farms were collected during four seasons and analyzed for heavy metals by inductively coupled plasma-…	2018	Ecotoxicology and Environmental Safety	N	N	N	N	N	N	Iran	Y	Y	Y	Y	N	Y	N	N	Y	Y	Y	Y	N	N	N	N	N	N	N	N	N	N	N	N	Y	Y	Y	N	N	Y	N	N	N	N	N	N	Y	N
Levels of arsenic, boron, nickel, silicium, cadmium, lead and aluminium in cattle (liver) and chicken (liver and heart) offals retailed in Turkey	Yilmaz-Aksu, F ; Tarhan, D ; Sandikci-Altunatmaz, S ; Pastaci-Ozsobaci, N ; Barutcu, U B ; Or, M E	The presented study was conducted in an attempt to assess the levels of essential heavy metals (nickel), non-essential heavy metals (arsenic, cadmium, lead and aluminium) and trace elements (boron and silicium) in calf (liver) and chicken (liver and heart) offal collected from butchers and miscellaneous sales points in Istanbul, Turkey. Heavy metals and trace elements were determined by means of …	2018	Fresenius Environmental Bulletin	N	N	N	N	N	N	Turkey	Y	Y	Y	Y	N	N	N	N	Y	Y	N	N	N	N	N	N	N	N	N	N	N	N	N	N	N	N	Y	N	N	Y	N	Y	N	N	Y	N	N	Y
Assessment of selected heavy metal concentration in fresh and grilled beef - A case study in East Legon, Ghana	Adzitey, F ; Mireku, D ; Huda, N	Aim: Contamination of meat by heavy metals is a concern due to their possible toxicity and effects on human health. The present study was undertaken to determine the presence and concentration of iron (Fe), zinc (Zn), copper (Cu), calcium (Ca), manganese (Mg), lead (Pb), and cadmium (Cd) in the fresh and grilled beef sold by kebab sellers in East Legon. Materials and Methods: A total of 16 fresh …	2018	International Journal of One Health	N	N	N	N	N	N	Ghana	Y	Y	Y	Y	N	N	N	N	Y	N	Y	N	N	N	N	N	N	N	N	N	N	N	N	N	Y	Y	Y	Y	N	Y	Y	N	N	N	N	N	N	N
Effects of drinking water sulfate concentrations on feed and water intake, growth, and serum mineral concentrations in growing beef heifers	Penner, G B ; Johnson, J A ; Sutherland, B D ; Clark, L P ; Elford, C J	Objective The objective was to evaluate the effects of drinking water sulfate concentrations on DMI, water intake, growth, and serum mineral concentrations in growing beef heifers fed a high forage diet (63% DM). Materials and Methods Two blocks of 16 Hereford-cross heifers were used in a randomized complete block design with 4 treatments. Treatments resulted in water sulfate concentrations of 29…	2020	Applied Animal Science	N	N	N	N	N	N	Canada	N	Y	N	N	N	Y	N	N	N	N	N	N	N	N	Y	N	N	N	N	N	N	N	N	N	Y	Y	N	Y	Y	N	Y	N	Y	Y	N	N	N	N
Effect of Nickel Supplementation on Liver and Kidney Function Test and Protein Metabolism in Growing Cattle	Singh, A ; Kumar, M ; Kumar, V ; Roy, D ; Kushwaha, R ; Vaswani, S ; Kumar, A	This study was conducted to assess the nickel (Ni) content of commonly available feedstuffs and their supplemental effect on biomarkers of liver and kidney function and protein metabolism in growing cattle. Eighteen growing Hariana heifers were randomly assigned to three groups for 90Â days and managed on similar feeding regimen except that these three groups were supplemented with 0.0 (Ni0.0), 1…	2020	Proceedings of the National Academy of Sciences	N	N	N	N	N	N	India	N	Y	N	N	N	Y	N	N	N	N	N	N	Y	N	N	N	N	N	N	N	N	N	N	N	N	N	N	Y	N	N	N	N	N	N	Y	N	N	N
Toxic (Al, Cd, and Pb) and trace metal (B, Ba, Cu, Fe, Mn, Sr, and Zn) levels in tissues of slaughtered steers: risk assessment for the consumers	Rodriguez-Marin, N ; Hardisson, A ; Gutierrez, A J ; Luis-Gonzalez, G ; Gonzalez-Weller, D ; Rubio, C ; Paz, S	The levels of toxic metals (Al, Cd, Pb) and trace metals (B, Ba, Cu, Fe, Mn, Sr, Zn) were analyzed by inductively coupled plasma optical emission spectrometry (ICP-OES) in the muscle (sirloin and chuck) and liver from a total of 180 samples of steers (less than 2 years old) (Bos taurus) of foreign and local origin slaughtered on the island of La Palma (Canary Islands, Spain). As regards toxic met…	2019	Environmental Science and Pollution Research	N	N	N	N	N	N	Spain	Y	Y	Y	Y	N	N	N	N	Y	Y	Y	N	N	N	N	N	N	N	N	N	N	N	N	N	Y	Y	Y	Y	N	Y	Y	N	N	N	N	N	N	Y
Chronic copper poisoning in beef cattle in the state of Mato Grosso, Brazil	Martins, K P F ; Padilha, V H T ; Damasceno, T K ; Souza, M A ; Silva, E M S ; Ribeiro, M ; Pereira, A H B ; Colodel, E M	Copper is an essential micromineral in animal feed; however, when consumed in excess, it can cause liver necrosis, hemolytic crisis, hemoglobinuric nephrosis and death in cattle. Although uncommon in this species, copper poisoning occurs as a result of exacerbated supplementation, deficiency of antagonist microminerals, or previous liver lesions. An outbreak of chronic copper poisoning is reporte…	2020	Pesquisa Veterinaria Brasileira	N	N	N	N	N	N	Brazil	N	Y	N	N	N	Y	N	N	N	Y	N	Y	N	N	N	N	N	N	N	N	N	N	N	N	Y	N	N	N	N	N	N	N	N	N	N	N	N	N
Investigation of Heavy Metal Levels in Blood Samples of Three Cattle Breeds in Turkey	Aluc, Y ; Ekici, H	The aim of this study is to determine seasonal changes in the blood levels of some heavy metals in three Turkey-specific cattle breed: Native Land (NL), Grizzle Race (GR), and South Anatolian Red (SR). Blood samples were collected in summer and winter seasons from a total of 180 cattle aged 12–24 months. The levels of the essential (Zn, Cu, Fe, Co etc.) and non-essential (Cd, Hg, As, Cr, Pb, etc.…	2019	Bulletin of Environmental Contamination and Toxicology	N	N	N	N	N	N	Turkey	Y	Y	Y	Y	N	N	Y	N	Y	N	N	N	N	N	Y	N	N	N	N	N	N	N	N	N	Y	Y	Y	Y	Y	Y	Y	Y	Y	N	Y	Y	N	Y
Effects of bismuth subsalicylate and encapsulated calcium-ammonium nitrate on enteric methane production, nutrient digestibility, and liver mineral concentration of beef cattle	Henry, D D ; Ciriaco, F M ; Araujo, R C ; Fontes, P L P ; Oosthuizen, N ; Rostoll-Cangiano, L ; Sanford, Carla D ; Schulmeister, T M ; Dubeux, J C B ; Lamb, G C ; DiLorenzo, N	Two randomized block designs were performed to evaluate the effects of bismuth subsalicylate (BSS) and encapsulated calcium-ammonium nitrate (eCAN) on enteric methane production, nutrient digestibility, liver mineral concentration, and performance of beef cattle consuming bahiagrass hay (Paspalum notatum; ad libitum) and sugar cane molasses [1.07 kg/d; dry matter basis]. Experiment 1, used 25 cro…	2020	Journal of Animal Science	N	N	N	N	N	N	United States	N	Y	N	N	N	Y	N	N	N	Y	N	N	N	N	N	N	N	N	N	N	N	N	N	N	Y	Y	N	Y	Y	N	Y	N	N	N	N	N	N	N
Mineral status of California beef cattle	Davy, J S ; Forero, L C ; Shapero, M W K ; Rao, D R ; Becchetti, T A ; Rivers, C K ; Stackhouse, J W ; DeAtley, K L ; McNabb, B R	Optimal mineral nutrition is required for cattle reproduction, immune function, and structural development. Formal evaluation of the current mineral status of California beef cattle is currently lacking. In 2017, a survey was initiated that evaluated a panel of 10 different minerals in 14 counties across California. Samples were collected from 555 cattle at 50 different ranches. Region of the sta…	2019	Translational Animal Science	N	N	N	N	N	N	United States	Y	Y	N	Y	N	N	N	N	N	N	N	N	N	Y	Y	N	N	N	N	N	N	N	N	N	Y	Y	N	Y	Y	N	Y	N	N	N	N	N	N	N
Variations of the erythrocyte osmotic fragility in cattle grazing on pastures with low selenium content with or without supplement with selenium	Vivanco, R H C ; Menge, F G W ; Barriga, P A C	Selenium is a part of antioxidant enzyme glutathione peroxidase (GSH-Px; E.C.1.11.1.9). In cattle, the selenium deficiency has been associated with decreased activity of glutathione peroxidase leading to an increase in oxidative damage of cells. The oxidative stress in erythrocytes from cows can be estimated by erythrocyte osmotic fragility test (EOF). To assess EOF as biomarker of oxidative stre…	2006	Revista Científica, FCV-LUZ	N	N	N	N	N	N	Chile	N	Y	N	N	N	Y	N	N	N	N	N	N	N	Y	N	N	N	N	N	N	N	N	N	N	N	N	N	N	Y	N	N	N	N	N	N	N	N	N
Zinc, copper, cadmium, and lead levels in cattle tissues in relation to different metal levels in ground water and soil	Skalny, A V ; Salnikova, E V ; Burtseva, T I ; Skalnaya, M G ; Tinkov, A A	The objective of the present study was to investigate the interaction between environmental (water and soil) levels of zinc, copper, cadmium, and lead levels, as well as their content in Hereford beef cattle tissues in five districts (D(1)-western area, D(2) and D(3)-central area, D(4) and D(5)-eastern area) of the Orenburg region. Soil metal levels were assessed using atomic emission spectrometr…	2019	Environmental Science and Pollution Research	N	N	N	N	N	N	Russia	Y	Y	Y	Y	N	N	N	N	Y	Y	Y	Y	N	N	N	N	N	Y	N	N	N	N	N	N	Y	Y	N	N	N	Y	N	N	N	N	N	N	N	N
Total mercury levels in the muscle and liver of livestock and game animals in Poland, 2009-2018	Nawrocka, A ; Durkalec, M ; Szkoda, J ; Filipek, A ; Kmiecik, M ; Zmudzki, J ; Posyniak, A	The bioaccumulation of mercury (Hg) in the food chain may pose a threat to human health. The risk of dietary Hg intake is mostly caused by the consumption of fish and seafood, therefore the knowledge on the exposure from land animal products is limited. In our article, we summarized the results of analyses of Hg in muscle tissue and liver of different livestock and game animals obtained during te…	2020	Chemosphere	N	N	N	N	N	N	Poland	Y	Y	Y	Y	N	N	N	N	Y	Y	Y	N	N	N	N	N	N	N	N	N	N	N	N	N	N	N	N	N	N	N	N	N	N	N	N	N	Y	N
Bioavailability of selenium (Se) in cattle population in Sri Lanka based on qualitative determination of glutathione peroxidase (GSH-Px) activities	Diyabalanage, S ; Dangolla, A ; Mallawa, C ; Rajapakse, S ; Chandrajith, R	Glutathione Peroxidase activity in whole blood is well correlated with the Selenium (Se) levels in cattle hence can be used effectively to assess the supply of Se to farm animals. In this study, Se status of cattle from five different geographic regions of Sri Lanka were assessed based on glutathione peroxidase (GSH-Px) activity. The GSH-Px activity was determined in whole blood samples collected…	2020	Environmental Geochemistry and Health	N	N	N	N	N	N	Sri Lanka	Y	Y	N	Y	N	N	N	N	N	N	N	N	N	Y	N	N	N	N	N	N	N	N	N	N	N	N	N	N	Y	N	N	N	N	N	N	N	N	N
Muscle selenium content in red deer (Cervus elaphus), roe deer (capreolus capreolus) and cattle (bos taurus) from north-eastern poland	Skibniewska, E M ; Skibniewski, M ; Kolnierzak, M	Being an essential micronutrient, selenium plays an important role in numerous metabolic pro-cesses, including the immune systemâ€™s activity, reproduction and antioxidant defence. Although acute symptoms of its deficit are rare in free-living ruminants, its chronic deficiency may be a factor limiting the number of animals inhabiting certain territories. Nowadays, selenium is supplemented not onl…	2020	Journal of Elementology	N	N	N	N	N	N	Poland	Y	Y	Y	Y	N	N	N	Y	N	N	Y	N	N	N	N	N	N	N	N	N	N	N	N	N	N	N	N	N	Y	N	N	N	N	N	N	N	N	N
Impact of heavy metals on safety of cattle meat sold in owerri metropolis, Imo state, Nigeria	Anuforo, H U ; Ogbulie, T E ; Elumezie, A O ; Nwachukwu, A A	The concentrations of Copper (Cu), cadmium (Cd), manganese (Mn) and lead (Pb) in liver, kidneys and red meat of cattle slaughtered in selected abattoirs in Owerri metropolis, Nigeria were studied using atomic absorption spectroscopy (AAS). This was performed in relation to their concentrations in a forage grass, Panicum maximum randomly harvested from roadsides of Owerri-Onitsha and Owerri-Aba ex…	2020	Environmental Engineering and Management Journal	N	N	N	N	N	N	Nigeria	Y	Y	Y	Y	N	Y	N	N	Y	Y	Y	Y	N	N	N	N	N	N	N	N	N	N	N	N	Y	N	Y	N	N	Y	Y	N	N	N	N	N	N	N
Detection of lead, chromium and cobalt in meats of cattle and buffalo from retails of mosul city	Al-Naemi, H S ; Al-Sanjary, R A ; Faraj, R A ; Saadi, A	Lead (Pb), chromium (Cr) and cobalt (Co) were investigated in 160 local and imported meat samples of cattle and buffalo collected from markets of Mosul city by using Atomic Absorption Spectrophotometer (AAS). Results reported mean concentrations of Pb and Cr in local cattle meat 0.136 and 0.0651 mg/kg, respectively significantly higher than that reported for Co 0.008 mg/kg. In imported cattle mea…	2020	Iraqi Journal of Veterinary Sciences	N	N	N	N	N	N	Iraq	Y	Y	Y	Y	N	N	N	N	Y	N	Y	N	N	N	N	N	N	N	N	N	N	N	N	N	N	N	Y	N	N	N	N	N	Y	N	N	Y	N	N
Evaluation of Element Concentrations in Beef and Pork Meat Cuts Available to the Population in the Croatian Capital	Bilandzic, N ; Sedak, M ; Calopek, B ; Dokic, M ; Varenina, I ; Kolanovic, B S ; Luburic, D B ; Varga, I ; Roncarati, A	The aim of this study was to determine the concentrations of essential, trace, and toxic elements in beef and pork meat cuts available at markets and retail chains in the Croatian capital. Significant differences in the concentrations of Al, Cr, Cu, Fe, Mg, Mn, Mo, Ni, Se, Pb, and Zn were found between bovine cuts (p < 0.01, all) and also between pork cuts (p < 0.01, all). A risk assessment using…	2020	Foods (Basel, Switzerland)	N	N	N	N	N	N	Croatia	Y	Y	Y	Y	N	N	N	N	Y	N	Y	N	N	N	N	N	N	N	N	N	N	N	N	N	Y	Y	Y	Y	Y	Y	Y	Y	N	Y	Y	Y	N	Y
Nutritional value of meat from musculus longissimus lumborum and musculus semitendinosus of young slaughter cattle	Florek, M ; Litwinczuk, Z. ; Kedzierska-Matysek, M ; Grodzicki, T ;Skalecki, P	The aim of the study was to compare the nutritive value of bullock and heifer meat, i.e. its chemical composition, fatty acid profile of intramuscular fat and macro-and micro elements content. Random samples of m. longissimus lumborum and m. semitendinosus were assessed from the carcasses of bullocks (n=12) and heifers (n=12) aged 18 months of Polish Holstein-Friesian breed Black-and-White strain…	2007	Medycyna Weterynaryjna	N	N	N	N	N	N	Poland	N	Y	Y	N	N	N	Y	Y	N	N	Y	N	N	N	N	N	N	N	N	N	N	N	N	N	Y	Y	N	Y	N	N	Y	N	N	N	N	N	N	N
Trace elements and machine learning for Brazilian beef traceability	Fernandes, E A N ; Sarries, G A ; Bacchi, M A; Mazola, Y T ; Gonzaga, C L ; Sarries, S R V	Brazilian livestock with a herd of more than 215 million animals is distributed over a vast area of 160 million hectares, leading the country to the first position in the world beef exports and second in beef production and consumption. Animals risen in the biomes AmazÃ´nia, Caatinga, Cerrado, Pampa and Pantanal were selected for this study. Beef samples were analyzed for their elemental content …	2020	Food Chemistry	N	N	N	N	N	N	Brazil	Y	Y	Y	Y	N	N	N	Y	N	N	Y	N	N	N	N	N	N	N	N	N	N	N	N	N	N	Y	N	Y	Y	N	N	N	Y	N	N	N	N	N
The relationship between vitamin a and zinc in plasma and liver of cattle	Khakzad, P ; Dalir-Naghadeh, B ; Asri-Rezaei, S	BACKGROUND: Numerous abnormalities and clinical syndromes have been associated with vitamin A and zinc deficiency in large animals. In addition, zinc status influences several aspects of vitamin A metabolism including its mobilization from liver to other tissues. OBJECTIVES: The purpose of the present study is to determine the vitamin A and zinc status and their relationship in cattle. METHODS: V…	2014	Journal of Veterinary Research	N	N	N	N	N	N	Iran	Y	Y	N	Y	N	N	N	N	N	Y	N	N	Y	N	N	N	N	N	N	N	N	N	N	N	N	Y	N	N	N	N	N	N	N	N	N	N	N	N
Sudden deaths in cattle associated with copper deficiency	Marques, A P ; Riet-Correa, F ; Soares, M P ; Ortolani, E L ; Giuliodori, M J	An outbreak of sudden death was observed in cattle in southern Brazil. No significant gross or microscopic lesions were found in 10 cattle at post-mortem examination. To test if the sudden deaths were caused by a toxic plant, 13 weeds were collected and given to rabbits at a total of 440 to 600 g per kg body weight within 7 days. Results were negative. Mean copper levels of the liver in 10 cattle…	2003	Pesquisa Veterinaria Brasileira	N	N	N	N	N	N	Brazil	Y	Y	N	Y	N	Y	N	N	N	Y	N	N	N	N	Y	N	N	N	N	N	N	N	N	N	Y	N	N	Y	N	N	N	N	N	Y	N	N	N	N
Studies on the iodine status of cattle in relation to a high variability of feeding and housing under practical conditions	Witzmann, S ; Visscher, C ; Holtershinken, M ; Senkpiel, J ; Schone, F ; Leiterer, M ; Rust, P ; Sander, S J ; Kamphues, J	The still existing uncertainties in assessing the iodine status of cattle, partly due to the high variability of feeding and housing under practical conditions, gave the onset to characterize potential effects of various factors (intake of saltwater or brackish water, level of iodine supply [use of mineral feed or algae powder], feeding rapeseed meal) on the iodine balance of bulls, heifers and d…	2013	Zuchtungskunde	N	N	N	N	N	N	Germany	Y	Y	N	Y	N	Y	N	N	N	N	N	N	N	N	Y	N	N	N	N	N	N	N	N	N	N	N	N	N	N	N	N	N	N	N	N	N	N	N
Induced accumulative copper poisoning in catle	Minervino, A H H ; Barreto-Jr, R A ; Ferreira, R N F ; Saut, J P E ; Rodrigues, F A M L ; Headley, S A ; Ortolani, E L	The principal objective of this project was to evaluate clinical and hematological alterations and the hepatic concentration of Cu in cattle with accumulative copper poisoning, by infusion of increasing doses of copper. Ten cattle yearling steers were randomly distributed into a copper supplemented group (BOV Cu; n = 6) and one control group (BOV; n = 4). The group BOV Cu received initially 2 mg …	2007	Brazilian Journal of Veterinary Research and Animal Science	N	N	N	N	N	N	Brazil	N	Y	N	N	N	Y	N	N	N	Y	N	N	N	N	Y	N	N	N	N	N	N	N	N	N	Y	Y	N	N	N	N	N	N	N	N	N	N	N	N
Slaughterhouse survey of cobalt status in serum and liver of cattle in different seasons	Bahrami, A ; Asri-Rezaei, S ; Akbari, H ; Dalir-Naghadeh, B	BACKGROUND: Cobalt is an essential nutrient for ruminants which is required for the synthesis of vitamin B12 by the ruminal microflora. Cobalt deficiency can lead to a deficiency of vitamin B12, which plays a major role in many metabolic reactions in the body. OBJECTIVES: This study was conducted to evaluate cobalt status in the serum and liver of cattle. METHODS: In different seasons, the blood …	2019	Journal of Veterinary Research	N	N	N	N	N	N	Iran	Y	Y	N	Y	N	N	N	N	N	Y	N	N	N	N	Y	N	N	N	N	N	N	N	N	N	N	N	N	N	N	N	N	N	Y	N	N	N	N	N
Plasmatic copper levels in beef cattle herds from Argentinean northwest	Saravia, F C ; Martinez, M V ; Avila, G N	Copper deficiencies in beef cattle have been reported from several studies across different areas of Argentina. However, the status of systemic copper concentrations (Cu) in beef herds located in the arid northwest region (Province of Salta) remains unknown. The objective of this trial was to determine copper plasma levels in cattle from Anta Department (Salta, Argentina). A total of 185 animals …	2015	Revista Veterinaria	N	N	N	N	N	N	Argentina	Y	Y	N	Y	N	N	Y	N	N	N	N	N	Y	N	N	N	N	N	N	N	N	N	N	N	Y	N	N	N	N	N	N	N	N	N	N	N	N	N
Effect of excessive supplementation of sulphur on copper metabolism and antioxidant status in young cattle	Wieczorek, J	The study researched the effects of excessive sulphur on copper metabolism and antioxidant status in young cattle. It was conducted on twelve calves in good health, divided into four groups. Mineral supplements were applied over a period of 35 days: elementary sulphur (0,15 g/kg body weight), copper (0,35 mg/kg body weight), and both sulphur and copper in the previously mentioned doses. K was the…	2003	Medycyna Weterynaryjna	N	N	N	N	N	N	Poland	N	Y	N	N	N	Y	N	N	N	Y	Y	Y	N	N	Y	N	N	N	N	N	Y	N	N	N	Y	N	N	N	N	N	N	N	N	N	N	N	N	N
Measurement of trace elements in liver biopsy samples from cattle	Ouweltjes, W ; Zeeuw, A C ; Moen, A ; Counotte, G H M	Serum, plasma, or urine samples are usually used for the measurement of the trace elements copper, zinc, iron, selenium, because these samples are easy to obtain; however, these samples are not always appropriate. For example, it is not possible to measure molybdenum, the major antagonist of copper, in blood or urine. Therefore measurement of trace elements in liver tissue is considered the gold …	2007	Tijdschrift voor Diergeneeskunde	N	N	N	N	N	N	Netherlands	Y	Y	N	Y	N	N	N	N	N	Y	N	N	N	N	Y	N	N	N	N	N	N	N	N	N	Y	Y	N	Y	N	N	N	N	Y	Y	N	N	N	N
Evaluation of plasma level of some mineral elements in French beef cattle at arrival in Italian fattening farm	Mottaran, D ; Stefani, A ; Toson, M ; Zecchin, G ; Schiavon, E	Introduction-Mineral elements are considered essential for the normal function of several biochemical pathways. In cattle, mineral deficiencies can occur but rarely they are associated to clinical disease even if it can affect the host immunity system as well as some production parameters. Aim-The aim of this study was to evaluate plasma levels of some mineral elements in French beef cattle (Char…	2015	Large Animal Review	N	N	N	N	N	N	Italy	Y	Y	N	Y	N	N	Y	N	N	N	N	N	Y	N	N	N	N	N	N	N	N	N	N	N	Y	Y	N	Y	Y	N	N	N	N	N	N	N	N	N
Detection of lead in liver, bovine muscle and kidney	Segura, F G ; Agustin, V E B O ; Javier, F G F ; Hernandez, J H ; Avelar, K A ; Mendoza, D C	The research aimed to analyze 42 samples of liver, kidney and meat from cattle for slaughter in San Martin Texmelucan and Tehuacan, Puebla, using visible light spectroscopy to detect the concentration of Pb (lead), the model Thermoscientific spectrophotometer used was Genesis 10 vis. Samples were identified with owner's name, address, date, age and sex of the animals. For the analysis of the samp…	2014	Revista Electronica de Veterinaria	N	N	N	N	N	N	Mexico	Y	Y	Y	Y	N	N	N	N	Y	Y	Y	Y	N	N	N	N	N	N	N	N	N	N	N	N	N	N	Y	N	N	N	N	N	N	N	N	N	N	N
Content of selected mineral elements in heifer hair depending on the region and season	Cygan-Szczegielniak, D ; Stanek, M ; Giernatowska, E ; Janicki, B ; Gehrke, M	The aim of this study was to analyse the concentrations of selected elements, such as copper (Cu), manganese (Mn), calcium (Ca), magnesium (Mg), iron (Fe) and zinc (Zn), in the hair of cattle from farms in areas with varying degrees of environmental contamination. The studies were performed on 116 Holstein-Friesian : heifers, two years old and weighing around 550 kg. Animals originated from three…	2012	Medycyna Weterynaryjna	N	N	N	N	N	N	Poland	Y	Y	N	Y	N	N	N	N	N	N	N	N	N	N	N	Y	N	N	N	N	N	N	N	N	Y	Y	N	Y	N	N	Y	N	N	N	N	N	N	N
Blood serum levels of selenium in cows and heifers imported to Poland from Germany, the Czech Republic, France and the Netherlands	Pilarczyk, B ; Balicka-Ramisz, A ; Ramisz, A ; Pilarczyk, R ; Sablik, P ; Wojcik, J	The studies involved 237 animals im-ported from 4 countries - Germany (10 cows and 20 heifers of the Limousine breed), the Czech Republic (60 cows and 25 heifers of the Simmental breed), France (8 cows and 18 heifers of the Charolais breed) and The Netherlands (25 cows and 41 heifers of the Limousine race and 30 H-F heifers). Selenium level was determined according to Watkinson's (1956) fluorimet…	2008	Tierarztliche Umschau	N	N	N	N	N	N	Poland	Y	Y	N	Y	N	N	Y	N	N	N	N	N	N	N	Y	N	N	N	N	N	N	N	N	N	N	N	N	N	Y	N	N	N	N	N	N	N	N	N
Blood investigations in French young beef cattle before exportation to fattening farms in Italy	Rosignoli, C ; Giorni, E ; Benevelli, R ; Cornelio, F ; Archetti, I ; Faccini, S ; Nigrelli, A D	Introduction - Every year Italy imports from France more than 850,000 young beef cattle reared at pasture, called "broutard", for fattening in specialized farms. The main health losses in these farms are due to "bovine respiratory disease complex" (BRDC), involving animals generally in the first weeks of the production cycle. BRDC is a multifactorial disease where a great number of risk factors, …	2013	Large Animal Review	N	N	N	N	N	N	France	Y	Y	N	Y	N	N	N	N	N	N	N	N	N	N	Y	N	N	N	N	N	N	N	N	N	Y	Y	N	N	Y	N	N	N	N	N	N	N	N	N
Aetiology and clinical and laboratory symptoms in cattle suffering from molybdenum intoxication	Wittek, T ; Hofbauer, A ; Hofer, J ; Muller, A ; Baumgartner, W	Introduction: Two farms in Carinthia (Austria) on which animals with high plasma molybdenum (Mo) were detected were chosen to investigate whether the cattle suffered from Mo-induced secondary copper (Cu) deficiency. The aims were to examine the effects of high Mo intake and to identify the sources of Mo. Materials and Methods: Clinical examinations were performed and blood samples were taken from…	2015	Wiener Tierarztliche Monatsschrift	N	N	N	N	N	N	Austria	Y	Y	N	Y	N	Y	N	N	N	N	N	N	Y	N	N	N	N	N	N	N	N	N	N	N	Y	N	N	Y	N	N	N	N	N	Y	N	N	N	N
Detection of heavy metals in cattle, in the valleys of the Sinu and San Jorge rivers, department of Cordoba, Colombia	Madero-G, A ; Marrugo-Negrete, J	Objective: To evaluate the presence of heavy metals: lead (Pb), copper (Cu), cadmium (Cd), and mercury (Hg) in the liver and right pectoral muscle veal, from farms located in the Sinu and San Jorge area. Materials and methods: Adults, crossbred zebu, male cattle, approximated 2 to 7 years of age were sampled. SAMPLES were taken during a period of six months from animals slaughtered for human cons…	2011	Revista MVZ Cordoba	N	N	N	N	N	N	Colombia	Y	Y	Y	Y	N	N	Y	N	Y	Y	Y	N	N	N	N	N	N	N	N	N	N	N	N	N	Y	N	Y	N	N	Y	N	N	N	N	N	N	Y	N
Differences in the selenium supply of cattle across Europe	Muller, A ; Bertram, A ; Freude, B	Objective: Evaluation of differences in the selenium supply of cattle across Europe. Material and methods: A total of 35 722 serum samples from cattle throughout Europe (unknown clinical status), which had been sent by veterinarians to the IDEXX Vet Med Lab Ludwigsburg, Germany between January 1st, 2006, and June 30th, 2013, were analyzed routinely for the selenium concentration using ICPanalysis…	2014	Tierarztliche Praxis Ausgabe G: Grosstiere - Nutztiere	N	N	N	N	N	N	Germany	Y	Y	N	Y	N	N	N	N	N	N	N	N	N	N	Y	N	N	N	N	N	N	N	N	N	N	N	N	N	Y	N	N	N	N	N	N	N	N	N
Trend of the selenium supply of cattle in Germany, Austria, Switzerland, and Denmark. Retrospective analysis of serum samples of the years 2006-2015	Muller, A ; Freude, B	Objective: An optimal selenium supply of cattle is essential, because an insufficiency can lead to health disorders and reduced performance. The aim of the study was to retrospectively evaluate the selenium supply of cattle in Germany, Austria, Switzerland, and Denmark. Material and methods: Serum samples from 45 068 cattle with unknown clinical status originating from countries all across Europe…	2016	Tierarztliche Praxis Ausgabe G: Grosstiere - Nutztiere	N	N	N	N	N	N	Germany	Y	Y	N	Y	N	N	N	N	N	N	N	N	N	N	Y	N	N	N	N	N	N	N	N	N	N	N	N	N	Y	N	N	N	N	N	N	N	N	N
Secondary manganese deficiency as a herd problem in cattle - A case report	Furll, M ; Sattler, T ; Anke, M	Objective: Report about clinical signs over two years in a Bavarian cattle farm caused by secondary manganese deficiency, the diagnostic procedure and the cause of the disease of the herd, and directions for prophylaxis. Material and method: Anamnesis and clinical findings of a hospitalized cow and of the herd, laboratory and x-ray examinations. Results: Clinical examination of the hospitalized c…	2004	Tierarztliche Praxis Ausgabe G: Grosstiere - Nutztiere	N	N	N	N	N	N	Germany	Y	Y	N	Y	N	N	N	N	N	N	N	N	N	Y	N	N	N	N	N	N	N	N	N	N	N	N	N	Y	N	N	Y	N	N	N	N	N	N	N
Determination of copper contents according to their interrelations in soils, forages and cattle in the Magdalena Medio region	Hernandez-Arroyave, W ; Jimenez-Arango, F	The imbalances of minerals in soils or forages have been considered as responsible for the low production and the reproductive problems of grazing ruminants in the tropic, from which copper deficiencies are the most frequent worldwide. The main objective of this work was to determine copper fluctuations in soils and forages at times of maximum and minimum precipitation and its correlation with th…	2018	Veterinaria y Zootecnia	N	N	N	N	N	N	Colombia	Y	Y	N	Y	N	Y	N	N	N	Y	N	N	N	N	N	N	N	N	N	N	N	N	N	N	Y	N	N	N	N	N	N	N	N	N	N	N	N	N
Level of lead contamination in the blood of Bali cattle associated with their age and geographical location	Berata, I K ; Susari, N N W ; Sudira, I W ; Agustina, K K	Berata IK, Susari NNW, Sudira IW, Agustina KK. 2020. Level of lead contamination in the blood of Bali cattle associated with their age and geographical location. Biodiversitas 22: 23-29. Lead contamination is increasingly common and endangers human as well as animal health. Cattle, which is a source of protein for humans, are very sensitive to lead exposure in a polluted environment. Therefore, t…	2021	Biodiversitas	N	N	N	N	N	N	Indonesia	Y	Y	Y	Y	N	N	Y	N	Y	N	N	N	N	Y	N	N	N	N	N	N	N	N	N	N	N	N	Y	N	N	N	N	N	N	N	N	N	N	N
Arsenic toxicity in livestock growing in arsenic endemic and control sites of West Bengal: risk for human and environment	Das, A ; Joardar, M ; Chowdhury, N R ; De, A ; Mridha, D ; Roychowdhury, T	Abstract: The present study aims to estimate geochemical arsenic toxicity in the domestic livestock and possible risk for human and environment caused by them. Daily dietary arsenic intake of an exposed adult cow or bull is nearly 4.56 times higher than control populace and about 3.65 times higher than exposed goats. Arsenic toxicity is well exhibited in all the biomarkers through different stati…	2021	Environmental Geochemistry and Health	N	N	N	N	N	N	India	Y	Y	Y	Y	N	Y	N	N	Y	N	N	N	N	N	N	Y	N	N	N	N	N	N	N	N	N	N	N	N	N	N	N	Y	N	N	N	N	N	N
Evaluation of Arsenic Concentration in Poultry and Calf Meat Samples by Hydride Generation Atomic Fluorescence Spectrometry	Ertas, N ; Burgaz, S ; Berkkan, A ; Alp, O	A simple, cost effective hydride generation atomic florescence spectrometry (HG-AFS) method was used for determination of total arsenic (As) in poultry and calf meat samples. The samples were digested in long necked glass digestion tubes using concentrated HNO3, HClO4 and H2SO4 as a mixture. The volume of acids (HNO3, HClO4) and the amount of sample to be used for digestion were optimized to achi…	2021	Gazi Universitu Journal of Science	N	N	N	N	N	N	Turkey	Y	Y	Y	Y	N	N	N	N	Y	N	Y	N	N	N	N	N	N	N	N	N	N	N	N	N	N	N	N	N	N	N	N	Y	N	N	N	N	N	N
Random-effects linear model application to herd-level assessment of bovine hepatic trace mineral concentrations	Herdt, T H ; Wisnieski, L ; Buchweitz, J	To evaluate the utility of random-effects linear modeling for herd-level evaluation of trace mineral status, we performed a retrospective analysis of the results for trace mineral testing of bovine liver samples submitted to the Michigan State University Veterinary Diagnostic Laboratory between 2011 and 2017. Our aim was to examine random-effects models for their potential utility in improving in…	2021	Journal of Veterinary Diagnostic Investigation	N	N	N	N	N	N	United States	N	Y	N	N	N	N	N	N	N	Y	N	N	N	N	N	N	N	N	N	N	N	N	N	N	Y	Y	N	Y	Y	N	Y	N	Y	Y	N	N	N	N
Determination of heavy metals in liver and skeletal muscles of pigs and calves: Experience from Bosnia and Herzegovina	Haskovic, E ; Muhic-Sarac, T ; Lukic, M ; Marjanovic, M ; Zero, S ; Islamagic, E	Certrain heavy metals, as trace elements, have a significant role in biochemical processes of living systems. However, when present in quantities exceeding those required for accomplishing their biological functions, they can have a toxic effect. Given that, meat and meat products have an important role in human diet the objectives of the present study was to estimate Cr, Cu, Mn, Fe, Ni, Cd, Pb a…	2021	Bulgarian Journal of Agricultural Science	N	N	N	N	N	N	Bosnia and Herzegovina	Y	Y	Y	Y	N	N	N	N	Y	Y	Y	N	N	N	N	N	N	N	N	N	N	N	N	N	Y	Y	Y	Y	N	Y	Y	N	N	N	Y	Y	N	N
Ratio of selenium concentrations between soil, forage plants and blood serum of beef cattle studied in organic and conventional farms	Juszczak-Czasnojc, M ; Tomza-Marciniak, A	The aim of the study was to compare the selenium (Se) status of beef cattle from conventional farms with the status of cattle from organic farms located in western Pomerania and to determine the ratios of Se concentration between soil, forage plants and animals at these locations. The mean total Se (SeT) content in soil was 0.208 mg/kg dry matter (DM) on organic farms and 0.254 mg/kg DM on conven…	2021	Archives of Animal Nutrition	N	N	N	N	N	N	Poland	Y	Y	N	Y	N	Y	N	N	N	N	N	N	N	N	Y	N	N	N	N	N	N	N	N	N	N	N	N	N	Y	N	N	N	N	N	N	N	N	N
Descriptive Analysis of Heavy Metals Content of Beef From Eastern Uganda and Their Safety for Public Consumption	Kasozi, K I ; Hamira, Y ; Zirintunda, G ; Alsharif, K F ; Altalbawy, F M A ; Ekou, J ; Tamale, A ; Matama, K ; Ssempijja, F ; Muyinda, R ; Kawooya, F ; Pius, T ; Kisakye, H ; Bogere, P ; Matovu, H ; Omadang, L ; Etiang, P ; Mbogua, J ; Ochieng, J J ; Osuwat, L O ; Mujinya, R ; Batiha, G E-S ; Otim, O	In this study, we initiated an effort to generate information about beef safety in Uganda. Our entry point was to assess by atomic absorption spectrophotometry the levels of essential elements copper (Cu), cobalt (Co), iron (Fe) and zinc (Zn), and non-essential elements lead (Pb), chromium (Cr), nickel (Ni), and cadmium (Cd) in 40 beef samples collected from within and around Soroti (Uganda). The…	2021	Frontiers in Nutrition	N	N	N	N	N	N	Uganda	Y	Y	Y	Y	N	N	N	N	Y	N	Y	N	N	N	N	N	N	N	N	N	N	N	N	N	Y	Y	Y	Y	N	Y	N	N	Y	N	Y	Y	N	N
Discrimination of geographical origin and species of China's cattle bones based on multi-element analyses by inductively coupled plasma mass spectrometry	Zhang, H ; Liu, W ; Shen, Q ; Zhao, L ; Zhang, C ; Richel, A	Consumers have an increasing concern in the provenance of the foods they consume. Methods for discriminating geographical origins and species of cattle bone product are essential to provide veracious information for consumers and avoid the adulteration and inferior problems. In this study, 50 element contents of a total of 143 cattle bone samples from eight producing regions in China, were determ…	2021	Food Chemistry	N	N	N	N	N	N	China	Y	Y	Y	Y	N	N	N	N	Y	N	N	N	N	N	N	N	N	N	N	Y	N	N	N	N	Y	Y	Y	Y	Y	Y	Y	Y	Y	Y	Y	Y	N	Y
Quantification and health risk assessment of twenty-five elements in cheese, beef, mutton and liver produced in Nuba Mountains, Sudan	Elrashid, A N A ; Idris, A M ; Ahmed, I M ; Ali, A H ; Eltayeb, M A H	In this research, the contents of 25 elements in cheese, beef, mutton, and liver samples produced in the Nuba Mountains, South Kordofan. Sudan. were determined. Atomic absorption spectrometry was used for Al, Mg, Ca, Ti, V. Mn, Cu, Mo, and Hg determination, while instrumentation neutron activation analysis was used for As. Br, Ce, Co, Cr, Fe, K, La, Na, Ni, Rb, Sb, Sc. Se, Sr, and Zn determinatio…	2021	Fresenius Environmental Bulletin	N	N	N	N	N	N	Sudan	Y	Y	Y	Y	N	N	N	N	Y	Y	Y	N	N	N	N	N	N	N	N	N	N	N	N	N	Y	Y	N	Y	Y	N	Y	Y	Y	Y	Y	Y	Y	Y
Residues of veterinary drugs and heavy metals in bovine meat from Urabá (Antioquia, Colombia), a promising step forward towards international commercialization	Molina, D A R ; Vargas, J H L ; Gutierrez, J A B ; Gallo-Ortiz, A ; Duarte-Correa, Y	Veterinary drugs are used for disease control in bovines Their presence at acceptable levels is a cause of concern for consumers and control agencies, as well as being a limitation for accessing international markets. The objective of this research was to evaluate the presence of residues of veterinary drugs and heavy metals in meat cuts from the UrabÃ¡ region in Colombia. From a total of 80 samp…	2021	Veterinary and Animal Science	N	N	N	N	N	N	Colombia	Y	Y	Y	Y	N	N	N	N	Y	N	Y	N	N	N	N	N	N	N	N	N	N	N	N	N	N	N	Y	N	N	Y	N	N	N	N	N	N	N	N
Cadmium concentration in cattle tissues in the Czech Republic	Drapal, J ; Steinhauser, L ; Stastny, K ; Faldyna, M	The aim of this paper was to evaluate the cadmium concentrations in the muscles, liver, and kidney of three age categories (â‰¤ 8 months; â‰¤ 2 years; â‰¥ 2 years) of cattle during the period of years 2014â€“2019 and to determine the age limit at which the concentration of cadmium in an organ with the highest accumulation increases health risk for consumers. In cattle above two years of age, ther…	2021	Veterinarni Medicina	N	N	N	N	N	N	Czech Republic	Y	Y	Y	Y	N	N	Y	N	Y	Y	Y	Y	N	N	N	N	N	N	N	N	N	N	N	N	N	N	N	N	N	Y	N	N	N	N	N	N	N	N
A demographic study on lead levels in the blood and serum of bovines	Dubey, A ; Anil, A ; Lal, M ; Swamy, M ; Verma, Y ; Jain, S ; Khare, A ; Tagore, G S	The present study was planned to evaluate the concentrations of lead in blood and serum of bovines reared in different industrial areas as well as village areas of Jabalpur district of Madhya Pradesh, India. A total of 116 blood and serum samples were collected randomly from 82 cattle and 34 buffalo reared around 3 different regions, industrial, urban and rural areas of Jabalpur. Blood and serum …	2021	Veterinary Practitioner	N	N	N	N	N	N	India	Y	Y	Y	Y	N	N	Y	N	Y	N	N	N	N	Y	Y	N	N	N	N	N	N	N	N	N	N	N	Y	N	N	N	N	N	N	N	N	N	N	N
Determination of some heavy metals levels in the meat of animal species (sheep, beef, turkey, and ostrich) and carcinogenic health risk assessment in Kurdistan province in the west of Iran	Raeeszadeh, M ; Gravandi, H ; Akbari, A	Heavy metals accumulation in food products as a result of industrialization is one of the main potential threats to public health. This study was aimed to evaluate the concentrations of heavy metals in the meat of some prevalent farm animal species including sheep, beef, turkeys, and ostriches in Sanandaj (one of the strategic cities in Kurdistan province, Iran). In this study, the contents of so…	2022	Environmental Science and Pollution Research	N	N	N	N	N	N	Iran	N	Y	Y	N	N	N	N	N	Y	N	Y	N	N	N	N	N	N	N	N	N	N	N	N	N	Y	Y	Y	N	Y	Y	N	Y	Y	N	Y	Y	N	N
Facial paralysis with ear droop in calves associated with exposure to steelworks slag, possibly due to vanadium toxicity	Jewell, N ; Jones, J ; Floyd, T ; Davies, G ; Payne, J	A group of 5 to 7-week-old calves presented with unusual clinical signs that included facial paralysis and ear droop. Postmortem examination of a single calf ruled out infectious causes and confirmed that the calf had ingested a gritty slag, a by-product from the steel industry. The slag was being used on a farm on grazing land but had been stored in such a way that the calves had been exposed. A…	2022	Veterinary Record Case Reports	N	N	N	N	N	N	United Kingdom	Y	Y	N	Y	N	N	N	N	N	Y	N	Y	N	N	N	N	N	N	N	N	N	N	N	N	N	N	N	N	N	N	N	N	N	N	N	N	N	N
Growth performance and beef quality of Xinjiang brown cattle fed with different dosages of selenized yeast	Li, Z ; Sun, J ; Wei, J ; Khoo, H E ; Wei, Z ; Mo, R	The effects of different doses of selenized yeast on growth performance and beef quality of Xinjiang brown cattle were determined. Healthy Xinjiang brown cattle were divided randomly into five experimental groups. They were fed with yeast containing different doses of selenium. The body weight (BW), organ weight, and selenium content of beef samples from the muscles and organs of the cattle were …	2021	ScienceAsia	N	N	N	N	N	N	China	N	Y	Y	N	N	Y	N	Y	N	Y	Y	Y	N	N	N	N	N	Y	N	N	N	N	N	N	N	N	N	N	Y	N	N	N	N	N	N	N	N	N
Quality of meat of steers of different breeds reared for eco-tourism in Heavy metal toxicity prone region	Baeva, Z T ; Tedtova, V V ; Dzhaboeva, A S ; Kairov, V R ; Kokaeva, M G ; Kaloeva, Z Y ; Stolbovskaya, A A	The aim of the study was to control the consumer qualities of meat of steer of different breeds and meat products when grown on a diet with excessive levels of heavy metals when organizing ecological tourism in the Republic of North Ossetia - Alania. The study was conducted on the animals of different breeds (10 goals each): group I (control) - Red Steppe (dairy breed), group II (experimental 1) …	2021	Journal of Livestock Science	N	N	N	N	N	N	Russia	Y	Y	Y	Y	N	Y	Y	Y	Y	N	Y	N	N	N	N	N	N	N	N	N	N	N	N	N	N	Y	Y	N	N	Y	N	N	N	N	N	N	N	N
Relationship between blood superoxide dismutase activity and zinc, copper, glutathione and metallothioneines concentrations in calves	Safonov, V ; Ermakov, V ; Danilova, V ; Yakimenko, V	RedOx (reduction-oxidation) processes determine the resistance of the organism to pol-lutants. The aim of the study was to establish a possible relationship between copper and zinc concentration in the blood of calves and the enzyme activity of superoxide dismutase. The study was conducted in 2019 on 20 calves with a weight of 201-250 kg. The samples of venous blood were taken to estimate the lev…	2021	Biomath	N	N	N	N	N	N	Russia	N	Y	N	N	N	Y	N	N	N	N	N	N	N	Y	N	N	N	N	N	N	N	N	N	N	Y	Y	N	N	Y	N	N	N	N	N	N	N	N	N
Serum mineral levels in female bovine animals in one area in the semi-arid Chaco region of Salta	Micheloud, J F ; Martínez, G M ; Araoz, V ; Suarez, V H ; Rosa, D E ; Mattioli, G A	Mineral deficiencies are a problem of great productive impact worldwide. In the Argentine Northwest (NOA) extensive breeding is one of the most important economic activities and it is in frank growth. In the NOA, studies on deficiency diseases are scarce and partial. The present work aims to describe throughout the year variations of serum levels of calcium, phosphorus, magnesium, copper and zinc…	2021	Revista de Investigaciones Agropecuarias	N	N	N	N	N	N	Argentina	Y	Y	N	N	Y	Y	Y	N	N	N	N	N	N	N	Y	N	N	N	N	N	N	N	N	N	Y	Y	N	N	N	N	N	N	N	N	N	N	N	N
The epidemiology and economics of pooled testing for disease investigations of lead exposure involving beef cattle in Saskatchewan (2007-2019)	Best, C ; Epp, T ; Parker, S ; Campbell, J	From 2007 to 2019, the Western College of Veterinary Medicine Disease Investigation Unit conducted lead investigations in 12 beef cow-calf herds and tested 1104 presumed exposed but clinically unaffected cattle, 49 of which were unsafe for slaughter (blood lead ≥ 0.1 ppm). In all investigations, the lead source should be evaluated, and all potentially exposed animals intended for food should be t…	2022	The Canadian Veterinary Journal	N	N	N	N	N	N	Canada	N	Y	Y	N	N	N	N	N	Y	N	N	N	N	Y	N	N	N	N	N	N	N	N	N	N	N	N	Y	N	N	N	N	N	N	N	N	N	N	N
[truncated: 31 more columns]
